# Supplementary material for: High glucose-upregulated PD-L1 expression through RAS signaling-driven downregulation of PTRH1 leads to suppression of T cell cytotoxic function in tumor environment
Source: J Transl Med. 2023 Jul 11;21:461. doi: 10.1186/s12967-023-04302-4 (PMC10337161; doi:10.1186/s12967-023-04302-4)
Supplement: Supplementary file 14 — Additional file14: Table S1 Details for resource used. [file 12967_2023_4302_MOESM14_ESM.xlsx]

## Sheet: Sheet1
Table S1.1 REAGENT or RESOURCE
REAGENT or RESOURCE	SOURCE	IDENTIFIER
Antibodies
p-ERK	Cell Signaling Technology	Cat# 9101
p-AKT (S473)	Cell Signaling Technology	Cat# 9271
p-STAT3	BIOSS	Cat# bs-1658R
ERK/1,2	BIOSS	Cat# bsm-52259R
AKT	Cell Signaling Technology	Cat# 4685
STAT3	BIOSS	Cat# bs-55208R
PD-L1(anti-human)	proteintech	Cat# 28076-1-AP
PTRH1	BIOSS	Cat# bs-15309R
β-actin	BIOSS	Cat# bs-10966R
p-AMPK	Cell Signaling Technology	Cat# 2537
AMPK	Cell Signaling Technology	Cat# 5831
PD-L1(anti-mouse)	Abclonal	Cat# A19135
Antibodies for Flow cytometry
Brilliant Violet 421™ anti-human/mouse Granzyme B Recombinant	Biolegend	Cat# 396414
BV605 Rat Anti-Mouse CD279 (PD-1)	BD Pharmingen	Cat# 748267
Ms CD366 (TIM-3) BV786 5D12/TIM-3 50ug	BD Pharmingen	Cat# 747621
Ms CD8a FITC 53-6.7 100ug	BD Pharmingen	Cat# 553030
Ms CD3e BB700 145-2C11 100ug	BD Pharmingen	Cat# 566494
Ms CD4 APC RM4-5 100ug	BD Pharmingen	Cat# 553051
Fixable Viability Stain 700 100ug	BD Pharmingen	Cat# 564997
Ms CD45 APC-Cy7 30-F11 100ug	BD Pharmingen	Cat# 557659
Ms IFN-Gma BV480 XMG1.2 100ug	BD Pharmingen	Cat# 566097
Hu Ki-67 BV650 B56 50Tst	BD Pharmingen	Cat# 563757
Ms F4/80 BV421 T45-2342 50ug	BD Pharmingen	Cat# 565411
Ms Ly-6G Ly-6C BV510 RB6-8C5 50ug	BD Pharmingen	Cat# 563040
Ms CD11c BV650 HL3 50ug	BD Pharmingen	Cat# 564079
CD11b FITC M1/70 100ug	BD Pharmingen	Cat# 557396
Ms CD274 PE MIH5 100ug	BD Pharmingen	Cat# 558091
Ms I-A/I-E BB700 M5/114.15.2 50ug	BD Pharmingen	Cat# 746197
Ms CD86 APC GL1 100ug	BD Pharmingen	Cat# 558703
Ms Foxp3 BV421 MF23 50ug	BD Pharmingen	Cat# 562996
Ms CD25 BV605 PC61 50ug	BD Pharmingen	Cat# 563061
FITC Mouse Anti-Human CD274	BD Pharmingen	Cat# 558065
Inhibitor&Activator
PI3K-IN-1	MedChemExpress	Cat# HY-12068
STAT3-IN-1	MedChemExpress	Cat# HY-100753
EGFR-IN-5	MedChemExpress	Cat# HY-111415
K-Ras-IN-1	MedChemExpress	Cat# HY-18674
AICAR (AMPK activator)	Selleck	Cat# S1802
Table S1.2 Primer seqences
gene	Forward Primer	Reverse Primer
CD274	TGGCATTTGCTGAACGCATTT	TGCAGCCAGGTCTAATTGTTTT
PTRH1	CCTCAACTCCAATGCAATGCC	GATCAGGTCGGTGGCTCGAT
STAT3	ATTGACCTGCCGATGTCCCCCCGCACTTTAGATTCA	TCACATCGGGGAGGTAGC
β-actin	ACCATTGGCAATGAGCGGT	GTCTTTGCGGATGTCCACGT
CD274 gene promoter	CAAGGTGCGTTCAGATGTTG	GGCGTTGGACTTTCCTGA
18S	GGCCGTTCTTAGTTGGTGGAGCG	CTGAACGCCACTTGCCCCTC
Table S1.3 PTRH1 shRNA sequence
Gene	sequence
PTRH1 shRNA	GAGGAAGTCTACCTGGTGCAT
