# Supplementary material for: High glucose-upregulated PD-L1 expression through RAS signaling-driven downregulation of PTRH1 leads to suppression of T cell cytotoxic function in tumor environment
Source: J Transl Med. 2023 Jul 11;21:461. doi: 10.1186/s12967-023-04302-4 (PMC10337161; doi:10.1186/s12967-023-04302-4)
Supplement: Supplementary file 15 — Additional file 15: Table S2 Sheet1: Differential expression genes of CD8+ T cells in PDAC samples with diabetes and those without diabetes. Sheet2: Differential expression genes of epithelial tumor cells in PDAC samples with diabetes and those without diabetes [file 12967_2023_4302_MOESM15_ESM.xlsx]

## Sheet: sheet1
Differential expression genes between CD8+ T cells in PDAC samples with diabetes and those without diabetes
GENE	logFC	FC	AveExpr	P.Value	adj.P.Val
MMP11	3.00618151641631	8.03435	0.123077	8.50299e-27	2.04114e-22
RPL23A	-0.485826052320056	0.714088	20.1668	9.95224e-23	1.19452e-18
OLFM4	2.17872538830219	4.52753	0.267206	9.24038e-22	7.39384e-18
RPS23	-0.506745668219124	0.703808	16.468	6.66004e-18	3.99686e-14
RPS20	-0.491863413627635	0.711106	12.0874	1.93986e-17	9.31329e-14
RPL30	-0.48033923077592	0.716809	15.7587	3.73296e-17	1.49349e-13
RPLP2	-0.425074123262923	0.7448	26.2259	5.12202e-17	1.75649e-13
TOMM7	-0.56299798706392	0.676894	3.40972	2.50602e-16	7.51963e-13
RPS9	-0.412185742394018	0.751484	11.3441	3.15093e-16	8.40423e-13
RPL19	-0.421403683697087	0.746698	17.4259	4.37754e-16	1.05083e-12
TPT1	-0.609707915713503	0.655329	17.2502	6.03618e-16	1.31726e-12
RPL27	-0.472779076294921	0.720575	9.28178	6.9791e-16	1.39611e-12
RPL13	-0.406869687619289	0.754258	32.332	9.51525e-16	1.75703e-12
RPL3	-0.410588300451879	0.752317	20.766	1.54649e-15	2.65167e-12
RPS3	-0.379349077636549	0.768784	21.047	2.2273e-15	3.56442e-12
RPS27A	-0.37271539060013	0.772327	24.753	3.63556e-15	5.45448e-12
RPS2	-0.410990275509555	0.752107	24.3385	4.38015e-15	6.18503e-12
RPS4X	-0.432291476717679	0.741084	20.2964	6.90945e-15	8.72955e-12
RPL7A	-0.536338530058178	0.689519	8.09474	6.82562e-15	8.72955e-12
RPL9	-0.48097683108809	0.716492	13.2599	1.14652e-14	1.37612e-11
RPL10A	-0.4247738274062	0.744956	11.7441	1.48966e-14	1.70282e-11
EIF1	-0.432647197487272	0.740901	6.75304	1.59317e-14	1.73837e-11
RPS7	-0.402993096586032	0.756288	10.9587	2.0971e-14	2.18874e-11
RPL31	-0.369130902734432	0.774249	17.4785	2.66588e-14	2.66643e-11
RPL6	-0.404111212539868	0.755702	11.3935	4.23105e-14	4.06265e-11
RPS12	-0.469184895470998	0.722373	24.6818	4.87798e-14	4.50369e-11
UBA52	-0.402618450817362	0.756484	8.46802	6.69971e-14	5.95654e-11
RPS13	-0.401461833953317	0.757091	12.5069	6.99142e-14	5.9939e-11
NACA	-0.468698501309652	0.722616	5.85587	1.02857e-13	8.51408e-11
RPS14	-0.341784439372577	0.789065	24.0753	1.38586e-13	1.10892e-10
RPL14	-0.407984774705228	0.753675	10.268	1.6814e-13	1.302e-10
RPS16	-0.416829995811701	0.749069	12.5215	2.52612e-13	1.89498e-10
RPL27A	-0.345005630278114	0.787305	18.8988	4.82727e-13	3.51148e-10
RPS25	-0.356931031499284	0.780824	16.1215	7.99352e-13	5.64366e-10
RPL13A	-0.35625060585546	0.781192	32.0227	1.05035e-12	7.20392e-10
RPS24	-0.399089326531174	0.758337	11.3085	1.57604e-12	1.02251e-09
RPL41	-0.2951352834265	0.814996	45.0534	1.56862e-12	1.02251e-09
FAU	-0.331343433522072	0.794796	9.70445	2.15888e-12	1.36379e-09
EEF1B2	-0.579691489252008	0.669107	4.04211	2.39022e-12	1.47121e-09
RPS18	-0.356260088306701	0.781187	32.6138	3.38175e-12	2.02947e-09
RPL10	-0.332943478074438	0.793915	36.8696	3.49633e-12	2.04706e-09
RPSA	-0.470217927506853	0.721856	8.44372	6.21343e-12	3.55127e-09
RPS5	-0.407778483182017	0.753783	9.11579	1.15363e-11	6.44022e-09
RPS6	-0.359190705034296	0.779602	24.3101	1.43717e-11	7.84073e-09
RPL15	-0.315535271983545	0.803553	15.2024	1.80608e-11	9.63443e-09
RPL4	-0.407459328136934	0.75395	7.13279	2.16355e-11	1.12904e-08
GNB2L1	-0.375222152816521	0.770987	7.88826	3.04566e-11	1.55555e-08
SPINK4	#NUM!	Inf	0.0210526	3.29141e-11	1.64605e-08
KRT13	-4.45529793086985	0.045585	0.194332	3.73939e-11	1.83192e-08
RPLP0	-0.430033033594749	0.742245	8.06883	6.99615e-11	3.35885e-08
ICA1	2.36822592808127	5.16306	0.168421	8.93521e-11	4.20568e-08
RPLP1	-0.336680917134577	0.791861	39.9279	9.14882e-11	4.22341e-08
EEF1D	-0.338215275737226	0.791019	5.28502	1.08487e-10	4.91364e-08
RPL35A	-0.315817103489565	0.803396	15.1838	1.15054e-10	5.11457e-08
RPL29	-0.37695103056713	0.770063	9.8583	1.23324e-10	5.38254e-08
RPL18A	-0.324450068851205	0.798603	18.1725	1.62215e-10	6.95352e-08
TIGIT	1.21396952484399	2.31975	0.468826	1.94928e-10	8.20919e-08
FANK1	3.68425342152895	12.855	0.0396761	2.25161e-10	9.31893e-08
PPY	-3.05045619869689	0.120704	0.182186	2.38449e-10	9.70165e-08
MYL12A	-0.421514205733484	0.746641	5.0664	2.52618e-10	1.01068e-07
MMP2	1.43632590808536	2.70631	0.139271	2.80704e-10	1.10464e-07
RPL21	-0.309386520505151	0.806985	29.4348	3.51582e-10	1.36124e-07
RPS15A	-0.297466892629309	0.81368	24.3579	4.18065e-10	1.59296e-07
FOXP3	2.86482566717077	7.28448	0.0534413	4.75892e-10	1.78497e-07
ACTG1	-0.603087643265335	0.658343	7.88178	5.60657e-10	2.07055e-07
RPL22	-0.380023464221527	0.768425	6.89231	7.01112e-10	2.55003e-07
LAIR2	1.75980445453612	3.38652	0.259109	7.69674e-10	2.75762e-07
HLA-E	-0.346751963322228	0.786352	4.30364	8.29469e-10	2.92815e-07
CALM1	-0.486262243193219	0.713872	2.63725	8.79033e-10	3.05814e-07
VIM	-0.685674826196338	0.621715	4.3417	1.23499e-09	4.23514e-07
EEF1A1	-0.347467336076369	0.785963	39.7636	1.64804e-09	5.572e-07
RPS26	0.509490728474021	1.42355	5.03239	1.78077e-09	5.93713e-07
CTSH	-2.04706560949612	0.241976	0.382996	2.10884e-09	6.93463e-07
TNFRSF18	1.64862951179823	3.13536	0.490688	2.19688e-09	7.07893e-07
ARHGDIB	-0.414444693193864	0.750308	5.37895	2.2117e-09	7.07893e-07
CD48	-0.619383524500928	0.650949	1.32389	2.43209e-09	7.68188e-07
LUM	0.956937997396462	1.94119	0.459919	2.70545e-09	8.43433e-07
CD99	-0.577067908654264	0.670325	1.61053	3.01235e-09	9.2707e-07
GLTSCR2	-0.493726157644824	0.710188	2.51741	3.42739e-09	1.04145e-06
UBB	-0.449279068417378	0.732409	3.23239	4.48792e-09	1.34666e-06
RPL18	-0.319027296293887	0.80161	10.4502	4.70822e-09	1.39532e-06
RPL37A	-0.325525081715094	0.798008	12.9968	5.03223e-09	1.47315e-06
RPL35	-0.281028236229635	0.823004	11.9943	6.03235e-09	1.74466e-06
RPL38	-0.345770612961424	0.786888	9.62186	7.05987e-09	2.01753e-06
RPL11	-0.292569262308575	0.816447	19.4032	7.20279e-09	2.03415e-06
CFL1	-0.421677723648267	0.746556	6.52389	7.46362e-09	2.0833e-06
RPL5	-0.3710852999891	0.773201	8.23806	9.58006e-09	2.64333e-06
RPL37	-0.352274452023364	0.783348	13.6518	1.02052e-08	2.78382e-06
MUC6	-3.10458141255787	0.116259	0.110121	1.21692e-08	3.28226e-06
TNFRSF4	2.51432842008663	5.71332	0.480972	1.38906e-08	3.70494e-06
HIST1H4C	-1.15058223695077	0.450443	0.363563	1.56715e-08	4.13401e-06
CORO1A	-0.507600488287844	0.703391	3.92146	1.87891e-08	4.90253e-06
CD27	0.809104908714027	1.75212	0.694737	2.53269e-08	6.53733e-06
EIF3F	-0.503685633784719	0.705303	1.47449	2.95665e-08	7.55046e-06
RPS15	-0.243402448656272	0.844751	17.5781	4.6191e-08	1.16717e-05
IFI6	1.06253237079767	2.08859	0.762753	4.72986e-08	1.17052e-05
IFI27	1.03630613511512	2.05097	0.816194	4.68299e-08	1.17052e-05
RPL26	-0.268348067973819	0.83027	18.03	4.86849e-08	1.19253e-05
SAP18	-0.546776556970631	0.684548	1.1336	5.42092e-08	1.31444e-05
RPL36AL	-0.35871581372268	0.779858	3.07368	5.54482e-08	1.32424e-05
XBP1	-0.958042254258161	0.514755	0.463968	5.57167e-08	1.32424e-05
RPS11	-0.322347276716601	0.799768	7.22672	6.52804e-08	1.53633e-05
MYL12B	-0.386448776217487	0.76501	3.04049	7.31878e-08	1.7057e-05
RPL24	-0.300364455711213	0.812047	7.15304	7.59635e-08	1.75337e-05
IL2RA	2.32168334214424	4.99915	0.226721	7.85779e-08	1.79644e-05
RPL28	-0.278821119271833	0.824264	21.0478	9.94487e-08	2.25214e-05
SLC25A6	-0.388066085353795	0.764153	2.79352	1.19666e-07	2.68465e-05
HLA-C	-0.284419514501581	0.821072	12.3304	1.41272e-07	3.14004e-05
RPL23	-0.322797706533299	0.799518	5.77733	1.46269e-07	3.22128e-05
COMMD6	-0.342566617111689	0.788637	2.6664	1.79856e-07	3.92494e-05
ZFP36L2	-0.432446043847878	0.741004	4.14656	2.16872e-07	4.6901e-05
RPL32	-0.253701750351571	0.838742	24.383	2.66817e-07	5.66808e-05
UBE2L3	-0.665825713672565	0.630328	0.723077	2.66686e-07	5.66808e-05
EVL	-0.420230384498461	0.747305	2.1417	2.95367e-07	6.21956e-05
KLF2	-1.09379180162177	0.468528	0.464777	3.86337e-07	8.06437e-05
PTPRCAP	-0.369863127262751	0.773856	3.69231	4.86148e-07	0.000100603
PFN1	-0.412169056092283	0.751493	9.98138	4.91706e-07	0.000100884
AC145110.1	#NUM!	Inf	0.0218623	5.06382e-07	0.000103014
EIF3G	-0.530759469441905	0.69219	0.974899	5.29334e-07	0.000106779
GIMAP7	-0.551031312414626	0.682532	1.25344	5.6303e-07	0.000112629
SPINK1	0.801692155282171	1.74314	1.07935	5.80345e-07	0.000115134
RPL8	-0.254645749039401	0.838193	11.4486	6.01518e-07	0.000118356
EIF3K	-0.410091221750113	0.752576	1.64777	6.26155e-07	0.000122202
TBC1D4	1.49048167813227	2.80983	0.11417	6.95581e-07	0.000134657
ARPC3	-0.414643750112503	0.750205	2.46964	8.76403e-07	0.000168304
EIF4H	-0.806627835733404	0.571717	0.380567	9.2014e-07	0.00017454
MALAT1	-0.236269234832172	0.848938	264.471	9.23413e-07	0.00017454
KRT10	-0.611601161748523	0.65447	0.695547	9.41756e-07	0.000176616
APOA4	#NUM!	Inf	0.00890688	9.78764e-07	0.000182134
COL1A1	1.00076271590179	2.00106	0.640486	1.009e-06	0.000186317
PLEK	-2.26994288885793	0.207338	0.110121	1.07292e-06	0.000196607
COL1A2	0.919821231613127	1.89188	0.664777	1.08795e-06	0.00019785
APBB1IP	-0.781469942976075	0.581774	0.394332	1.4875e-06	0.000268477
ARPC1B	-0.46889586716254	0.722517	2.22186	1.59039e-06	0.000284905
CCL22	4.74314711058252	26.7812	0.0218623	1.63668e-06	0.000291026
BTF3	-0.303527361406427	0.810269	4.15466	1.66849e-06	0.000294501
FUS	-0.557967973569423	0.679258	0.807287	2.27132e-06	0.000397978
LAYN	1.76487188173723	3.39844	0.0607287	2.45422e-06	0.00042691
SNRPF	-0.57410954458095	0.671701	0.787045	2.52815e-06	0.000436607
YBX1	-0.404084045417105	0.755716	2.71093	2.56389e-06	0.000439616
HNRNPUL1	-0.882787171194949	0.542319	0.324696	2.62126e-06	0.000446265
MATK	-1.43676197943242	0.369395	0.192713	2.72331e-06	0.000460374
HAX1	-0.735544737671922	0.600591	0.384615	2.80198e-06	0.00047036
RPL36	-0.231996007064595	0.851456	13.6494	3.13503e-06	0.000522614
RARRES3	-0.467788875053045	0.723072	1.47611	3.30709e-06	0.000547495
RPS27	-0.204648245054836	0.86775	50.187	3.45317e-06	0.000567763
TSPO	-0.518461515031036	0.698116	0.955466	3.60136e-06	0.0005881
NTS	#NUM!	Inf	0.0129555	3.70286e-06	0.000600589
DAD1	-0.461132903599939	0.726416	1.07449	4.66371e-06	0.000751358
LY6E	0.477281433331317	1.39212	1.42267	4.92708e-06	0.000788497
TMA7	-0.261548270497803	0.834192	4.01619	5.20054e-06	0.000826748
NKG7	-0.81461566855337	0.56856	4.06559	5.7104e-06	0.00090183
CD37	-0.39093550375085	0.762635	1.52065	5.84217e-06	0.000916609
NEAT1	0.438845490666686	1.35552	2.71012	6.47103e-06	0.00100217
APOC1	0.84553432856201	1.79693	0.276923	6.45742e-06	0.00100217
CAP1	-0.476633523473079	0.718653	1.37652	6.55774e-06	0.00100909
AKAP13	-0.6393512511658	0.642002	0.604049	6.63259e-06	0.00101411
SNHG8	-0.566629425909965	0.675192	0.780567	7.27991e-06	0.00110604
RPS28	-0.212987004045854	0.862749	19.2923	7.85218e-06	0.00118548
KIAA1551	-0.674827671775882	0.626407	0.493927	8.48899e-06	0.00127361
CTSW	-0.852633428415233	0.553773	1.29312	8.73492e-06	0.00130237
HLA-A	-0.244327776866971	0.844209	13.8049	9.12224e-06	0.00135172
COX4I1	-0.277481357346341	0.82503	3.53279	9.58125e-06	0.00141103
RPS19	-0.194937555351859	0.873611	29.3417	1.09913e-05	0.00160882
FTL	-0.312066999985014	0.805487	7.99838	1.1993e-05	0.00174481
FGFBP2	-3.04366703303425	0.121273	0.226721	1.25413e-05	0.00180272
PABPC1	-0.333523935088917	0.793596	3.32227	1.2502e-05	0.00180272
PTPLA	1.90664584286539	3.74936	0.0445344	1.27765e-05	0.0018256
UQCRH	-0.416528102739192	0.749225	1.44696	1.44228e-05	0.00204863
CXCL17	-2.5196189118367	0.174389	0.0753036	1.46288e-05	0.00206567
ARPC2	-0.41079796059672	0.752207	3.16275	1.53028e-05	0.00212337
DMBT1	2.49160834358655	5.62405	0.0234818	1.51378e-05	0.00212337
PA2G4	-0.608870644711039	0.65571	0.594332	1.52709e-05	0.00212337
RPL12	-0.225562661536981	0.855261	14.2615	1.58018e-05	0.00218002
TMSB4X	-0.2411779955396	0.846054	85.0907	1.60818e-05	0.00220597
SNRPC	-0.681591789888623	0.623477	0.395142	1.67195e-05	0.00226752
2022-09-01	-0.478710432314296	0.717619	0.893927	1.66625e-05	0.00226752
RPS8	-0.246124132318193	0.843159	16.2113	1.6888e-05	0.0022775
MBP	-0.885388279908456	0.541342	0.28502	1.70579e-05	0.00228757
ATP5B	-0.505779153361941	0.70428	0.932794	1.8578e-05	0.00247758
DDX17	-0.514902291237122	0.69984	0.749798	1.88321e-05	0.0024976
SNRPD2	-0.307084777528703	0.808273	2.09879	1.92188e-05	0.00253066
PRMT2	-0.646663456585671	0.638756	0.507692	1.92923e-05	0.00253066
C1QBP	-0.620108800615518	0.650622	0.545749	1.9597e-05	0.00255667
NUCB2	-0.776618731467567	0.583733	0.34413	2.23906e-05	0.00290533
2022-09-09	-0.531402668311627	0.691882	0.68664	2.30611e-05	0.00297625
APOA1	2.90664584286539	7.49873	0.0145749	2.35361e-05	0.00302131
CORO1B	0.65354535857584	1.57303	0.644534	2.41588e-05	0.00308474
PDIA3	-0.501827348304408	0.706212	0.966802	2.43552e-05	0.00309336
NDFIP1	0.491750572111422	1.40615	0.647773	2.48034e-05	0.00313372
RAC2	-0.374640267524623	0.771298	2.14737	2.55857e-05	0.00321562
IL1R2	2.90664584286539	7.49873	0.0437247	2.64604e-05	0.00330824
B2M	-0.165819021169329	0.891422	80.396	2.69987e-05	0.00335805
RASAL3	-0.714172810832461	0.609555	0.369231	2.79475e-05	0.00345814
C12orf79	2.51432842008663	5.71332	0.0356275	3.08158e-05	0.00379351
RP11-356I2.4	0.858282821303994	1.81288	0.174899	3.2999e-05	0.00404153
RAP1B	-0.433056953749945	0.740691	1.14413	3.48866e-05	0.00422956
TFF3	0.868861180405923	1.82622	0.31498	3.48798e-05	0.00422956
WAS	-0.633013295988554	0.644828	0.434008	3.99781e-05	0.00482248
RP11-1399P15.1	1.31501961186322	2.48806	0.108502	4.11909e-05	0.00494394
RP1-3J17.3	-3.45529793086985	0.0911699	0.0396761	4.23175e-05	0.00505389
ENTPD1	1.08599409819434	2.12284	0.175709	4.38836e-05	0.00521498
RP11-222K16.2	-3.01618629661215	0.123605	0.0445344	4.52111e-05	0.00534537
KLRF1	-4.08061816920715	0.0591033	0.120648	4.54261e-05	0.00534537
PSCA	1.61386409363755	3.06071	0.0412955	4.59614e-05	0.00538197
COL11A1	1.85417842297126	3.61546	0.0348178	4.62975e-05	0.00539501
PFDN5	-0.206279912223241	0.866769	4.98704	4.75658e-05	0.00551602
SYTL1	-0.824473493365125	0.564688	0.263968	4.79025e-05	0.00552837
POSTN	1.4472142242281	2.72681	0.0607287	4.9265e-05	0.0056584
RNF145	0.661885608500489	1.58215	0.274494	5.29903e-05	0.0060573
GIMAP5	-0.570094641189444	0.673573	0.59919	5.44291e-05	0.00619228
REG4	1.5988619302983	3.02904	0.0566802	5.59867e-05	0.00633943
MT-ND1	-0.345183146907604	0.787208	6.85263	5.80628e-05	0.00654365
CCNI	-0.353542608745172	0.78266	1.56761	6.09033e-05	0.0068317
RNH1	-0.64487017476262	0.63955	0.422672	6.15742e-05	0.00687483
AMICA1	-0.796372419377475	0.575795	0.493117	6.39977e-05	0.00711234
RTKN2	1.80383503728162	3.49147	0.0574899	6.44984e-05	0.00713495
MAP4K3	2.79973063894888	6.9631	0.0137652	6.63099e-05	0.00722181
SERPINE2	1.68425342152895	3.21374	0.048583	6.5644e-05	0.00722181
CTHRC1	1.07791727001522	2.11099	0.109312	6.6487e-05	0.00722181
ATP5J	-0.41038345260913	0.752423	1.10283	6.58978e-05	0.00722181
BIRC3	0.762439774886429	1.69636	0.59919	6.75129e-05	0.00730021
ICOS	1.28300287398018	2.43345	0.140081	7.13719e-05	0.00768288
RPS21	-0.239878659030872	0.846817	8.60648	7.17688e-05	0.00769111
LSM7	-0.48354214035202	0.715219	0.731174	7.45526e-05	0.00795393
COTL1	-0.561078982571389	0.677795	2.07206	7.59753e-05	0.00803431
IER2	-0.601148797333302	0.659229	0.591903	7.56922e-05	0.00803431
MS4A1	-1.80071328921549	0.287033	0.191903	7.64518e-05	0.00804923
SLC4A4	-1.75485821272876	0.296302	0.0866397	7.93219e-05	0.00831495
EIF3L	-0.392472369113883	0.761823	1.10202	8.30472e-05	0.0086676
NCOR1	-0.507489690119057	0.703445	0.573279	8.65008e-05	0.00898897
C19orf70	-0.517004786718158	0.698821	0.549798	9.27917e-05	0.00960115
APMAP	-0.766853332457419	0.587698	0.297166	9.50158e-05	0.00978907
FBL	-0.551532166678495	0.682295	0.526316	9.59181e-05	0.0098398
CAMLG	-0.752863611220815	0.593424	0.287449	9.85571e-05	0.0100675
OMD	#NUM!	Inf	0.00566802	9.93272e-05	0.0101032
CARD16	0.473757872049939	1.38872	0.77004	0.000104538	0.0105883
SSR2	-0.317182810586574	0.802636	1.4915	0.00010862	0.0109556
EEF2	-0.278076160505	0.82469	3.67368	0.000111184	0.0111673
FDPS	-0.710278422315256	0.611202	0.339271	0.000112359	0.0112382
BRK1	-0.370608513505572	0.773456	1.18138	0.000115266	0.0114812
JUN	-0.700024047416109	0.615562	1.58543	0.000116511	0.0115572
SLCO4A1	1.97376003872393	3.92791	0.0275304	0.000118737	0.0117296
DDIT4	-0.465709848255695	0.724115	2.41053	0.000119605	0.0117669
RPL36A	-0.242749825875631	0.845133	8.4413	0.000121906	0.0119443
PSME1	-0.322356035370038	0.799763	2.18947	0.000123502	0.0120027
PSMF1	-0.688763445290878	0.620385	0.310121	0.000123402	0.0120027
CNBP	-0.325145276473304	0.798218	1.36923	0.000126603	0.0122545
HERC5	1.51432842008663	2.85666	0.0453441	0.000128396	0.0123781
CAPZB	-0.353759904407786	0.782542	1.5587	0.000134435	0.0128923
RPS3A	-0.22776444308138	0.853957	18.1951	0.000134804	0.0128923
RPS29	-0.169301577006199	0.889273	31.1692	0.0001446	0.0137743
PGC	-2.22263717407958	0.214249	0.0534413	0.000149926	0.0142252
RP11-347P5.1	0.489541740968616	1.404	0.668826	0.000153785	0.0145339
CSNK1G3	-1.81824691900024	0.283565	0.0623482	0.000162356	0.0152838
EIF3H	-0.325441644954757	0.798054	1.43806	0.000167953	0.0156357
FAM49B	-0.492726337447318	0.710681	0.663158	0.000168048	0.0156357
NSMCE1	-0.720627462713727	0.606833	0.359514	0.00016778	0.0156357
NDUFA12	-0.51754209520039	0.698561	0.638866	0.000173134	0.0160466
HLA-DQA2	-2.163743485026	0.223176	0.08583	0.000173845	0.0160506
REST	-0.819789083808644	0.566525	0.212955	0.000177339	0.0163104
CDC37	-0.503561738809255	0.705363	0.611336	0.000179945	0.0164869
METTL8	1.12482601291493	2.18075	0.091498	0.000185854	0.0169636
FCGR3A	-1.96600053944393	0.255962	0.204858	0.00018687	0.0169917
HNRNPF	-0.383934998169182	0.766345	1.0081	0.000187623	0.0169958
CLEC7A	1.68425342152895	3.21374	0.0364372	0.000188428	0.0170046
ID2	-0.494043877453484	0.710032	2.04939	0.00018934	0.0170228
CCL20	-1.25537396049157	0.418885	0.302024	0.000195681	0.0175273
COPS6	-0.551813936704579	0.682162	0.452632	0.000196974	0.0175775
PPP1R18	-0.469064834926188	0.722433	0.748178	0.000198176	0.0176193
HPGD	1.06891727176427	2.09786	0.153846	0.000201837	0.0178786
CCDC107	-0.595494857866117	0.661817	0.404858	0.000205824	0.0181648
ACAP1	-0.373120841327423	0.77211	1.04534	0.000220327	0.0193735
RBMS1	-0.65113693316498	0.636778	0.339271	0.000221636	0.0194174
LAPTM5	-0.308472110828092	0.807496	2.4996	0.00022256	0.0194275
PMAIP1	1.23845366847942	2.35946	0.134413	0.000227623	0.0197974
FTH1	-0.342827305010249	0.788495	10.3449	0.000229753	0.0199106
EBP	-0.953450541264183	0.516396	0.195951	0.000238367	0.0205827
LCK	-0.383524692905914	0.766562	1.21377	0.000245136	0.0210654
PUF60	-0.612728316228185	0.653959	0.363563	0.000245712	0.0210654
PPIA	-0.289974277523476	0.817917	3.10364	0.000258045	0.022044
SMIM20	-1.04755046752148	0.483789	0.153846	0.000259382	0.0220797
HNRNPA1	-0.238079117901738	0.847873	5.8915	0.000267129	0.0226588
HCLS1	-0.439575165323912	0.737352	0.670445	0.00027557	0.0232396
ACAP2	-0.826708497748433	0.563814	0.194332	0.00027688	0.0232396
SAT1	0.417287964105235	1.33541	1.54575	0.000276626	0.0232396
PTPN7	-0.546526785300222	0.684666	0.491498	0.000279915	0.0233311
TMEM109	-0.746199130136587	0.596172	0.238057	0.000279103	0.0233311
ADH5	-0.676002792017515	0.625897	0.279352	0.000283104	0.0235152
EMC4	-0.568633028928765	0.674255	0.361943	0.000288758	0.0239022
SLC25A5	-0.597640011556164	0.660834	0.978947	0.000290398	0.0239553
PLAC8	-1.05845936668842	0.480145	0.526316	0.000293185	0.0240229
GNG8	4.42121901569515	21.4249	0.00890688	0.000293218	0.0240229
YIPF5	-1.00690848302413	0.497611	0.154656	0.00030146	0.0246141
ZFC3H1	-1.22263717407957	0.428499	0.106883	0.000303895	0.0247288
BIN2	-0.459723127875731	0.727126	0.597571	0.00030745	0.0249336
POLR2G	-0.53847793908802	0.688497	0.506073	0.000312898	0.0252855
APOBEC3G	-0.548833600603739	0.683573	0.723077	0.000313896	0.0252855
HSPA8	-0.318424774405107	0.801945	2.2	0.000316073	0.0253757
ICAM3	-0.395473770941788	0.76024	0.850202	0.000317234	0.025384
ATP5F1	-0.470564687523158	0.721682	0.719838	0.000323698	0.0258152
HSPA9	-0.656783496306122	0.634291	0.319028	0.000326212	0.0259295
CNPY2	-0.591605024662432	0.663604	0.359514	0.000329531	0.0261069
SH3BP5	-0.937234955217324	0.522233	0.161134	0.000336885	0.0266017
RP11-499P20.2	3.09929092080779	8.56997	0.0121457	0.000339921	0.0267535
HLA-B	-0.26556349898759	0.831874	13.804	0.000342848	0.0267875
PI3	-1.6011487973333	0.329614	0.0850202	0.000344817	0.0267875
PSMA7	-0.34501117297625	0.787302	1.47045	0.000341973	0.0267875
GRAP2	-0.63497552375746	0.643952	0.374899	0.000344779	0.0267875
DHRS7	-0.472685938318886	0.720622	0.598381	0.000350498	0.027141
CLIC1	-0.2810826951747	0.822973	2.78057	0.000357283	0.0275774
PLP2	-0.436223090660336	0.739067	0.874494	0.000366501	0.0281982
KRT17	-2.12310150052866	0.229553	0.0502024	0.00037449	0.0287209
DUSP1	-0.656626604887242	0.63436	1.28664	0.000386289	0.0292436
C5orf45	-1.41528225202197	0.374936	0.0761134	0.000383101	0.0292436
GPSM3	-0.35677384673111	0.780909	1.18219	0.000387513	0.0292436
PDCD2	-0.662098147297634	0.631959	0.291498	0.000385516	0.0292436
MIS18BP1	-1.01935357569083	0.493337	0.151417	0.000388616	0.0292436
DCTPP1	-1.15093570872538	0.450333	0.153846	0.000385425	0.0292436
C1QTNF3	1.8097843036128	3.5059	0.0234818	0.000392986	0.0294801
TPM3	-0.361097709500348	0.778572	1.24858	0.000396587	0.0296575
PCBP2	-0.326130596369051	0.797673	1.18785	0.000406694	0.030225
ANKRD12	-0.415781368110977	0.749613	0.902834	0.000406679	0.030225
MAP3K8	-1.5910245800596	0.331936	0.0663968	0.000415681	0.0307189
TMIGD2	-0.904172934495781	0.534339	0.421862	0.000415898	0.0307189
AIM2	-2.83930853452806	0.139728	0.0396761	0.000425321	0.0312227
ITM2B	-0.236139818023571	0.849014	3.15547	0.000425034	0.0312227
GATA3-AS1	2.68425342152895	6.42748	0.0129555	0.000428275	0.0313437
GORASP2	-0.874073952688744	0.545604	0.163563	0.000441378	0.0322045
PYURF	-0.471287661750711	0.721321	0.540081	0.000447136	0.0324275
CTGF	0.852376180337275	1.80547	0.265587	0.000446518	0.0324275
NUCKS1	-0.501525531114203	0.706359	0.591093	0.000450309	0.0325592
GLRX	0.556148595781259	1.47034	0.487449	0.000456322	0.0328949
FKBP11	-0.488015520381666	0.713005	0.664777	0.000461487	0.0331676
AC017002.1	1.25129401425284	2.38055	0.0923077	0.00048041	0.0344246
WDSUB1	-2.39256217552189	0.190444	0.0396761	0.000485274	0.0344945
PHAX	-0.86508516946149	0.549014	0.162753	0.000484975	0.0344945
MAGEH1	1.12730529697739	2.1845	0.0834008	0.000485696	0.0344945
COX7C	-0.206539991282638	0.866613	4.05425	0.000501675	0.03521
SDR16C5	2.55872253944509	5.89186	0.0121457	0.000504572	0.03521
CD151	-0.750683635187604	0.594322	0.302024	0.000500269	0.03521
COCH	2.55872253944509	5.89186	0.0121457	0.000504572	0.03521
TXNDC11	1.0100235827107	2.01394	0.0785425	0.000501703	0.03521
MAFB	1.65183194383657	3.14232	0.0299595	0.000498624	0.03521
ZEB2	-1.22263717407957	0.428499	0.121457	0.000509244	0.0354331
SUPT4H1	-0.51761447241612	0.698526	0.441296	0.000517636	0.0359129
FKBP5	-0.410797960596722	0.752207	0.903644	0.000521547	0.03608
MIR146A	2.21476813822773	4.64207	0.0153846	0.000546152	0.0376735
OSTF1	-0.471517485603506	0.721206	0.768421	0.000576004	0.0396188
CYB561D1	-2.98817192044255	0.126029	0.0291498	0.000583524	0.0400214
ATP5EP2	1.24130992568022	2.36413	0.0493927	0.000586015	0.0400778
SSBP1	-0.40920504410497	0.753038	0.703644	0.000596344	0.0406683
EGLN1	1.1841798183943	2.27234	0.0550607	0.000609244	0.041363
SRI	-0.455410364727279	0.729303	0.870445	0.000611254	0.041363
VPREB3	-2.22263717407958	0.214249	0.0890688	0.0006117	0.041363
RPL7	-0.179698087972378	0.882888	16.8421	0.000619127	0.0417476
CA5B	-2.01618629661215	0.247211	0.0469636	0.000622629	0.0418661
LY75	1.38308388680838	2.60825	0.0412955	0.00063563	0.042621
STOML2	-0.735486696715186	0.600615	0.247773	0.000642653	0.0428525
CYBA	-0.23730199659015	0.84833	3.68826	0.000641619	0.0428525
MDH2	-0.43007925395005	0.742221	0.610526	0.000653117	0.0434296
PSMB10	-0.485671579913367	0.714165	0.563563	0.000665673	0.0441422
PCSK7	-0.432531888319792	0.74096	0.668016	0.000668986	0.0442397
RP11-108M9.4	-1.65073082618386	0.318479	0.0688259	0.000680121	0.0444437
HTRA3	2.19882659435871	4.59106	0.0178138	0.000677102	0.0444437
BTNL8	3.90664584286539	14.9975	0.00647773	0.000681329	0.0444437
CILP	3.90664584286539	14.9975	0.00647773	0.000681329	0.0444437
MUC16	3.90664584286539	14.9975	0.00647773	0.000681329	0.0444437
ATP13A3	1.18175308099976	2.26852	0.0566802	0.000714011	0.0464494
GK	1.33061646691425	2.5151	0.0404858	0.000744852	0.0483248
LGALS3	-0.542702524949745	0.686484	0.82753	0.000750313	0.0485479
EED	0.809784303612805	1.75295	0.129555	0.000759877	0.0490345
SDHD	-0.513685956082963	0.700431	0.391093	0.000770948	0.0495832
SNRPB	-0.372617238899448	0.77238	0.959514	0.000774576	0.0495832
DGCR5	4.90664584286539	29.9949	0.0121457	0.000774218	0.0495832
HINT1	-0.248687606446125	0.841662	2.67854	0.000791014	0.0505008
OST4	-0.207900062766415	0.865797	2.93441	0.000796125	0.0506923
TSTA3	-0.654883963390639	0.635127	0.265587	0.000800838	0.0508575
ZFP36L1	-0.498864180381872	0.707664	0.82834	0.000807667	0.051105
DDRGK1	-0.775178197108351	0.584316	0.181377	0.000811123	0.051105
DSTN	-0.637674673358418	0.642748	0.778947	0.000811067	0.051105
ECSCR	-2.56367409191464	0.169144	0.0331984	0.000815708	0.051165
PLEKHJ1	-0.634194104623455	0.644301	0.290688	0.000816338	0.051165
ATP5L	-0.219764379145242	0.858706	3.69879	0.000818965	0.051196
MRI1	-1.27922070244594	0.412018	0.0753036	0.00082336	0.051204
VASP	-0.514622953609495	0.699976	0.48664	0.000821717	0.051204
SH3BP1	-0.797331339346903	0.575413	0.179757	0.000847822	0.0525891
HCST	-0.288095212944597	0.818983	2.73765	0.000857466	0.0530502
SMC2	-1.40850371939091	0.376702	0.0866397	0.000866197	0.0534526
CD52	-0.251581871120284	0.839975	8.22834	0.000870557	0.0535839
HIGD2A	-0.336166119709987	0.792144	1.02591	0.0008782	0.0539161
ERP29	-0.33796542200783	0.791156	0.894737	0.000892289	0.0546413
TPM4	-0.570802926881324	0.673242	0.575709	0.00091147	0.0556739
BAG1	-0.729978777678254	0.602913	0.206478	0.000924996	0.0563567
VMP1	0.416631746199501	1.33481	0.662348	0.000932385	0.0566631
ROCK1	-0.51761447241612	0.698526	0.441296	0.000955773	0.0579377
SRP14	-0.236312110976649	0.848913	3.23563	0.000959036	0.0579891
PTGDR	-1.81824691900024	0.283565	0.0623482	0.000978234	0.0590013
UGP2	0.422467561892406	1.34022	0.608097	0.00100274	0.0600266
IRF8	-1.61120246199722	0.327325	0.0672065	0.00100211	0.0600266
GNG7	-2.29302650197097	0.204047	0.037247	0.000998012	0.0600266
ACTB	-0.280897101111387	0.823079	33.5854	0.00100629	0.0600895
SDHC	-0.463976508814048	0.724985	0.42915	0.00102218	0.060373
CX3CR1	-4.1486365926358	0.0563814	0.0315789	0.00102084	0.060373
NME5	#NUM!	Inf	0.00404858	0.00102361	0.060373
XKR9	#NUM!	Inf	0.00404858	0.00102361	0.060373
CABLES1	#NUM!	Inf	0.00404858	0.00102361	0.060373
S1PR5	-2.05045619869689	0.241408	0.0639676	0.0010267	0.0604064
ZBTB32	1.68425342152895	3.21374	0.0323887	0.00105292	0.0617978
CTSL	-0.860816352068699	0.550641	0.217814	0.00107107	0.0627096
EIF4A1	-0.311361483785332	0.805881	1.95223	0.00107577	0.0628318
AQP5	1.836256514974	3.57082	0.0194332	0.00110377	0.0643106
SEC61B	-0.354359889877699	0.782217	1.03239	0.00113147	0.0657649
TMEM242	-0.814979205166326	0.568417	0.150607	0.001142	0.0662166
IFITM1	-0.361389244026767	0.778415	1.59514	0.00115359	0.0665673
CDKN2D	-1.26060502427859	0.417369	0.0744939	0.00115279	0.0665673
ATP2B4	-0.911936334615465	0.531471	0.130364	0.00116132	0.0668524
PRF1	-0.681124929391815	0.623679	0.998381	0.00116807	0.0670805
SSB	-0.461270236423231	0.726346	0.508502	0.00118079	0.0676489
ST14	1.06181621538913	2.08756	0.0623482	0.00119612	0.0683641
FAM122A	-1.32955237799609	0.397892	0.0672065	0.00121604	0.0693372
CREM	0.578937501509711	1.49375	0.540081	0.00124649	0.0709049
DNAJA4	-2.22263717407957	0.214249	0.0356275	0.0012583	0.071408
NUDC	-0.508755193026407	0.702829	0.406478	0.00128856	0.0724399
FAM65B	-0.698806033388717	0.616082	0.242915	0.00128241	0.0724399
EPSTI1	0.464687044271265	1.38002	0.452632	0.00128781	0.0724399
MRPL54	-0.560805909974146	0.677923	0.357085	0.00128435	0.0724399
TXNDC9	-0.692716036916378	0.618688	0.195142	0.00129847	0.0728265
SLC25A39	-0.623175103663301	0.64924	0.278543	0.00130486	0.0730146
PNN	-0.467637657083105	0.723148	0.516599	0.00131353	0.0733285
LTBP4	-1.02503721419441	0.491398	0.108502	0.00132243	0.0736544
SIVA1	-0.489394665956083	0.712324	0.418623	0.0013386	0.0743824
DCN	0.787548309766761	1.72614	0.361134	0.00134902	0.0746155
C14orf142	-1.55606090780476	0.340078	0.0591093	0.00134626	0.0746155
FNDC1	2.42121901569515	5.35623	0.011336	0.00135684	0.0748757
CDHR5	2.09929092080779	4.28499	0.0145749	0.00136896	0.0753155
BTG1	-0.194737597462656	0.873732	7.85182	0.00137108	0.0753155
ANXA1	-0.413778661431581	0.750655	1.49798	0.00138143	0.0757106
ARIH2	-0.945103198550663	0.519392	0.132794	0.00138816	0.0758928
B4GALNT3	2.23679444455773	4.71349	0.0129555	0.00139424	0.0758928
VSTM2L	2.23679444455773	4.71349	0.0129555	0.00139424	0.0758928
LMAN2	-0.427790663832866	0.743399	0.559514	0.00140001	0.0760343
SF1	-0.396666573854621	0.759611	0.603239	0.00142171	0.0770389
AGR2	0.680461842366568	1.60265	0.179757	0.00144534	0.0781429
TUBA3D	4.18675376205813	18.2112	0.0153846	0.00145629	0.0785578
PKIA	1.51432842008663	2.85666	0.0283401	0.00150104	0.0807903
ZNF276	-0.937545847372582	0.52212	0.119838	0.00150808	0.0809874
ASH1L	-0.645452023950135	0.639292	0.260729	0.001513	0.0810707
CCT2	-0.610707625758147	0.654875	0.280162	0.00151674	0.08109
RBM3	-0.320853468904144	0.800596	1.25911	0.0015278	0.0813188
ICAM2	-0.720888041607397	0.606724	0.234818	0.00152718	0.0813188
SHISA5	-0.515954146849409	0.69933	0.361943	0.00154589	0.0820421
CREB3L2	0.734294104028545	1.66358	0.122267	0.00154822	0.0820421
ARG2	2.97376003872393	7.85581	0.011336	0.00158762	0.0834647
SLC38A10	-0.856314959833757	0.552362	0.130364	0.00158898	0.0834647
EBI3	2.76225593353022	6.78456	0.0202429	0.00158659	0.0834647
GTF2F1	-0.900709079192211	0.535623	0.1417	0.00158568	0.0834647
MRPL4	-0.750374806107778	0.594449	0.178947	0.001609	0.0843319
JAK1	-0.403635811047355	0.755951	0.617814	0.00163643	0.0852113
DHX29	-0.842606124628643	0.557635	0.148988	0.00162936	0.0852113
RNF40	-1.83930853452807	0.279456	0.0421053	0.00163535	0.0852113
STK10	-0.793793875275698	0.576825	0.160324	0.0016669	0.0866105
PHYH	-1.46364527358337	0.362576	0.0615385	0.00167546	0.0868671
RBM34	-1.36014069782951	0.389544	0.0631579	0.00169593	0.0868832
C4orf26	#NUM!	Inf	0.00647773	0.0016957	0.0868832
TOP3A	1.60179126133697	3.0352	0.0234818	0.00169577	0.0868832
LIMD2	-0.372682743423905	0.772345	1.08178	0.00169515	0.0868832
NOP56	-0.598300435024271	0.660532	0.268016	0.00169749	0.0868832
RAD23A	-0.481995921769969	0.715986	0.423482	0.00168049	0.0868832
WAC-AS1	-1.16057620594732	0.447334	0.0890688	0.00170424	0.0870432
ZMYM4	-2.44502959541602	0.183642	0.0307692	0.00171215	0.0872613
CD6	-0.492199622910865	0.71094	0.477733	0.00173816	0.0883996
WBSCR22	-0.588765072877469	0.664912	0.276923	0.00174978	0.0888022
DCAF13	-0.957740024228589	0.514863	0.129555	0.00176104	0.0891852
RPS10	-0.193251580653788	0.874632	9.28178	0.00177339	0.0896216
PSMD1	-0.807599674800729	0.571332	0.169231	0.00177777	0.0896541
RPL22L1	-0.564228228676164	0.676317	0.462348	0.00179528	0.0903473
CYCS	-0.415282252021968	0.749873	0.787045	0.0018237	0.0915858
STAMBPL1	1.14659663558615	2.21391	0.0493927	0.00184752	0.0925093
CPNE2	1.17729343280906	2.26152	0.059919	0.00185295	0.0925093
TGM2	1.05747074511316	2.08128	0.0558704	0.00185365	0.0925093
GNB2	-0.468141655355791	0.722895	0.442915	0.00186308	0.0927869
PCBP1	-0.33454417392518	0.793035	0.91417	0.00188741	0.0933048
ANP32B	-0.383101846272819	0.766787	0.835628	0.00188618	0.0933048
CAMK2G	-1.09335415713461	0.46867	0.0947368	0.00187777	0.0933048
AHNAK	-0.513685956082963	0.700431	0.391093	0.00188903	0.0933048
STOM	-0.616340531679541	0.652323	0.378138	0.00191292	0.094291
RINL	-0.968453685828046	0.511054	0.109312	0.00193458	0.0951631
SESN3	0.9860803103598	1.9808	0.0825911	0.00193925	0.0951978
TIAM2	-3.54456526896694	0.0856997	0.0210526	0.00194414	0.0952432
PGM2L1	0.944012695329878	1.92387	0.0753036	0.00196054	0.0958507
PRRC2C	-0.401607315124892	0.757014	0.65749	0.00199027	0.0971066
ARPC5	-0.319848642766904	0.801154	1.30607	0.00201971	0.098343
APRT	-0.273673260027678	0.827211	1.34008	0.002032	0.098741
CHMP2A	-0.394574194893381	0.760714	0.639676	0.00203779	0.0988224
ROGDI	-1.44127746055491	0.368241	0.0607287	0.00204892	0.0991618
KLRD1	-0.730523451782089	0.602685	0.638057	0.00205316	0.0991673
TNFRSF9	1.70501198169575	3.26032	0.0469636	0.00207159	0.0992585
PPP1CA	-0.32795071805818	0.796667	1.23077	0.00206421	0.0992585
RP11-139H15.1	-1.02100331290992	0.492774	0.0995951	0.00206134	0.0992585
HLCS	1.56877620410901	2.96653	0.0251012	0.00206923	0.0992585
PIGC	-0.725875277366276	0.60463	0.169231	0.00211522	0.100894
TMEM170B	3.68425342152895	12.855	0.00566802	0.00211834	0.100894
TNNC2	3.68425342152895	12.855	0.00566802	0.00211834	0.100894
RBM23	-0.784516061687688	0.580547	0.159514	0.00213049	0.101272
RORC	-1.46364527358337	0.362576	0.0615385	0.0021578	0.102116
ACTR1B	-0.814979205166326	0.568417	0.150607	0.0021541	0.102116
C11orf30	1.21476813822773	2.32103	0.0404858	0.00216101	0.102116
LYAR	-0.613427127111739	0.653642	0.436437	0.00216581	0.102142
SRSF7	-0.34880486705035	0.785234	0.911741	0.00225054	0.10593
THEM4	-0.753604785160001	0.59312	0.182996	0.00228311	0.107191
NCR3	-0.951335152262179	0.517154	0.320648	0.00229073	0.107191
CHCHD2	-0.275104593973709	0.82639	2.27773	0.00229058	0.107191
MSC	-1.50951832186773	0.351228	0.0574899	0.0023146	0.108097
RBM27	-0.76085141560925	0.590148	0.17247	0.00232482	0.108364
ATP5D	-0.297281991579007	0.813784	1.18543	0.002336	0.108674
DSE	-1.90070907919221	0.267812	0.0364372	0.00235261	0.109235
M6PR	-0.439448563152722	0.737416	0.468016	0.00237158	0.109599
ZNF605	-2.85490538957909	0.138225	0.0267206	0.00236606	0.109599
MSL1	-1.24310127663929	0.422464	0.0688259	0.00237415	0.109599
CUX1	-1.51214379127456	0.35059	0.0518219	0.00238861	0.110055
DPT	2.09929092080779	4.28499	0.0145749	0.00241364	0.110995
DAXX	-0.708064001249814	0.612141	0.174899	0.00244204	0.112087
ACTR3	-0.328505809186397	0.796361	1.17733	0.00245934	0.11245
ZNF24	-0.828816160710424	0.562991	0.140081	0.00245738	0.11245
CD81	-0.648266084626131	0.638047	0.335223	0.00248385	0.112926
SMCO4	-0.969188817074977	0.510793	0.151417	0.0024774	0.112926
LINC00667	-0.888636246891636	0.540124	0.120648	0.00248339	0.112926
SF3B2	-0.422661782387567	0.746047	0.489069	0.00250663	0.113746
HNRNPA2B1	-0.249760222441336	0.841036	2.36113	0.00252636	0.11421
FLT3LG	-0.66226031163669	0.631888	0.22753	0.00252294	0.11421
C2orf49	-1.22263717407957	0.428499	0.0680162	0.00256235	0.115619
AC062017.1	-2.07063408063452	0.238055	0.0323887	0.00256853	0.11568
PGLS	-0.562022466043481	0.677352	0.310121	0.00258976	0.116418
STAM	1.21032223319653	2.31389	0.0421053	0.00264037	0.118471
TSPAN2	#NUM!	0	0.0153846	0.00266451	0.119064
CXCR6	-0.610426610921314	0.655003	0.536032	0.00266177	0.119064
N4BP2L2	-0.283282183224543	0.821719	1.11579	0.00266846	0.119064
LYN	-1.7657794991061	0.294068	0.0469636	0.00268529	0.119371
C12orf10	-0.788234349933797	0.579052	0.152227	0.00268056	0.119371
SERPINB9	0.646778716110285	1.56567	0.218623	0.00271162	0.120319
COL3A1	0.680369987041719	1.60255	0.702024	0.00272076	0.120502
CTSE	-0.964035014561038	0.512621	0.163563	0.00274208	0.120709
ST8SIA4	-1.04119030274204	0.485926	0.0963563	0.00273441	0.120709
LAMP1	-0.386721296932824	0.764866	0.5417	0.00274555	0.120709
C14orf182	1.23359201251938	2.35152	0.0696356	0.00273912	0.120709
TXNIP	-0.236936668675599	0.848545	5.84534	0.00277384	0.121507
HMGB1	-0.209212032878885	0.86501	3.28259	0.00277351	0.121507
RHOA	-0.288238263121925	0.818901	1.47287	0.00278455	0.121533
SERF2	-0.173597677137828	0.886629	6.35709	0.00278229	0.121533
RBKS	1.79973063894888	3.48155	0.017004	0.00280835	0.122128
ANXA10	1.56877620410901	2.96653	0.0251012	0.00280428	0.122128
INSIG1	0.932180934972528	1.90816	0.0979757	0.00282429	0.122599
CHI3L2	-1.55606090780476	0.340078	0.0591093	0.00283144	0.122687
PTGER4	-0.675496138793383	0.626117	0.22915	0.0028474	0.123128
PLAUR	-0.900709079192211	0.535623	0.11336	0.00285187	0.123128
RP11-58E21.3	1.3107950260015	2.48078	0.0331984	0.00286803	0.123603
LMO4	-0.812172404590553	0.569524	0.161943	0.0028834	0.124043
CD74	-0.36997889015476	0.773794	6.24372	0.00289873	0.12448
CD40LG	-0.6637937343223	0.631216	0.37004	0.00290639	0.124585
TAF7	-0.394403522346053	0.760804	0.537652	0.0029144	0.124663
KLHDC4	-1.07063408063452	0.47611	0.0801619	0.00291859	0.124663
H3F3A	-0.228378812005896	0.853594	3.70607	0.00295178	0.124833
NKD2	2.90664584286539	7.49873	0.00728745	0.00294435	0.124833
SPDEF	2.90664584286539	7.49873	0.00728745	0.00294435	0.124833
C10orf118	-0.687715355858013	0.620836	0.183806	0.00292952	0.124833
PTPRE	-0.928189815614317	0.525517	0.106883	0.00295594	0.124833
TSG101	-0.658138775918133	0.633695	0.223482	0.00296061	0.124833
SLC29A2	2.90664584286539	7.49873	0.00728745	0.00294435	0.124833
LSM4	-0.47369893824729	0.720116	0.389474	0.00296416	0.124833
ENSA	-0.371902704955792	0.772763	0.644534	0.00301161	0.126609
RP11-81H14.2	-2.6011487973333	0.164807	0.0340081	0.00306315	0.128351
KLF5	1.09929092080779	2.14249	0.0502024	0.00306374	0.128351
TCEA3	-3.6011487973333	0.0824036	0.0218623	0.00309274	0.128982
CD9	0.665394394277633	1.586	0.325506	0.00309492	0.128982
DIP2A	-0.74679639573853	0.595925	0.156275	0.003088	0.128982
DNAJC15	-0.548723750448668	0.683625	0.324696	0.00311034	0.129378
PHF5A	-0.596171121178917	0.661507	0.22996	0.00311521	0.129378
RAPGEF1	-1.04509898852738	0.484612	0.0834008	0.00313362	0.129918
ARHGAP27	-1.06217250188633	0.47891	0.0842105	0.00315373	0.130526
NDUFS5	-0.25799649049623	0.836248	1.53441	0.0031819	0.131466
BBS7	-2.1486365926358	0.225526	0.0340081	0.00318921	0.131541
PSMB3	-0.320939247691376	0.800549	0.928745	0.00321333	0.132309
MBNL1	-0.378326170226293	0.76933	0.527126	0.0032219	0.132435
MTMR4	-1.22263717407957	0.428499	0.0680162	0.00323065	0.132567
SFRP2	0.612508814025533	1.52892	0.295547	0.00324935	0.132998
ZNF586	-2.11016244482116	0.231621	0.0331984	0.00325224	0.132998
RUNX3	-0.546701013310926	0.684584	0.361134	0.0033359	0.133322
DAP3	-0.535140256177666	0.690092	0.28583	0.00327061	0.133322
SMYD2	-1.22263717407957	0.428499	0.0728745	0.00329139	0.133322
LINC00884	#NUM!	Inf	0.00323887	0.00333791	0.133322
HLA-DPA1	-0.422029084462553	0.746374	1.40405	0.00327315	0.133322
ZC3H12B	#NUM!	Inf	0.00323887	0.00333791	0.133322
IL2RG	-0.270521404907627	0.82902	1.63401	0.00330406	0.133322
MID2	#NUM!	Inf	0.00323887	0.00333791	0.133322
SYT15	#NUM!	Inf	0.00323887	0.00333791	0.133322
TBC1D10C	-0.327098553586704	0.797138	0.803239	0.0033025	0.133322
C11orf45	#NUM!	Inf	0.00323887	0.00333791	0.133322
RP11-96H19.1	#NUM!	Inf	0.00323887	0.00333791	0.133322
PRSS27	#NUM!	Inf	0.00323887	0.00333791	0.133322
DEPDC7	#NUM!	Inf	0.00323887	0.00333791	0.133322
KLRB1	-0.421937543738009	0.746422	3.45668	0.00339012	0.135182
SHARPIN	-0.576086875135584	0.670781	0.22753	0.00343312	0.13667
IARS2	-0.915064372169282	0.53032	0.102024	0.00346669	0.13755
CSK	-0.549543763079751	0.683236	0.271255	0.00346118	0.13755
CEACAM7	#NUM!	0	0.0145749	0.0034735	0.137593
ARHGAP25	-0.642640926251765	0.640539	0.204049	0.00349501	0.138217
ZC2HC1A	1.2692159222501	2.41031	0.0412955	0.00351926	0.138936
TM4SF5	2.09929092080779	4.28499	0.0121457	0.00352752	0.138936
MANBAL	-1.34816805616343	0.392791	0.0574899	0.00353056	0.138936
RMND5A	0.989666429633293	1.98573	0.0639676	0.00357073	0.139173
ZNF197	1.51432842008663	2.85666	0.0226721	0.00358876	0.139173
PDGFRA	2.2692159222501	4.82061	0.0105263	0.00357295	0.139173
MUC5AC	1.51432842008663	2.85666	0.0226721	0.00358876	0.139173
RP11-211G23.2	2.2692159222501	4.82061	0.0105263	0.00357295	0.139173
PCGF2	-2.31574657847106	0.200859	0.0283401	0.00356875	0.139173
CD40	-1.80759967480073	0.285666	0.0412955	0.00356817	0.139173
AES	-0.361591858093576	0.778305	0.823482	0.003585	0.139173
KLHL26	2.2692159222501	4.82061	0.0105263	0.00357295	0.139173
GADD45A	0.799730638948885	1.74078	0.117409	0.00362063	0.140183
IER5	1.05747074511316	2.08128	0.0558704	0.00362911	0.140285
DBI	-0.311842124015139	0.805612	1.09636	0.00364365	0.14062
UBASH3A	-0.97395806122285	0.509107	0.101215	0.00369284	0.14229
EIF6	-0.454307409004031	0.72986	0.395142	0.0037206	0.14313
NDUFB6	-0.48178814542614	0.71609	0.40081	0.00372692	0.143144
2022-09-07	-0.282834971662059	0.821974	1.34332	0.00375597	0.143799
SPAG7	-0.505779153361941	0.70428	0.310931	0.00375571	0.143799
OLFML3	1.73672084142308	3.33277	0.0186235	0.00377958	0.144473
TCIRG1	-0.609406948335611	0.655466	0.231579	0.00380188	0.145094
ALOX5AP	-0.409652087708237	0.752805	1.71903	0.00380994	0.145171
CLEC2D	0.55739714197852	1.47161	0.270445	0.00383718	0.145746
NAP1L1	-0.269234005849209	0.82976	1.71417	0.0038353	0.145746
NHP2	-0.411324238453285	0.751933	0.455061	0.0038568	0.14626
PSORS1C1	-2.75869007431979	0.147758	0.0251012	0.00386806	0.146455
GABARAPL2	-0.352610050121778	0.783166	0.68664	0.00390151	0.147489
ASCC1	0.766715581720916	1.70139	0.0987854	0.00393887	0.148667
COL12A1	1.14235964269968	2.20742	0.054251	0.00395266	0.148905
TMEM106C	0.712267797698542	1.63838	0.121457	0.00395756	0.148905
VDAC2	-0.41665996504173	0.749157	0.490688	0.00396801	0.149064
COPS3	-0.677203037545053	0.625377	0.193522	0.00397806	0.149208
TIMM22	-1.08003277863677	0.473018	0.0761134	0.00398458	0.14922
NDUFB10	-0.340273380467804	0.789892	0.679352	0.00401643	0.150178
EIF1AX	-0.453005390993045	0.730519	0.426721	0.00403285	0.150558
GGPS1	-0.683117644119584	0.622818	0.179757	0.00404385	0.150734
WDR74	-0.757674449469046	0.591449	0.366802	0.00408841	0.151923
KLF12	-1.11016244482116	0.463242	0.0728745	0.00408347	0.151923
THADA	1.19240032519927	2.28533	0.0753036	0.00411688	0.152744
IL7R	-0.350349551096559	0.784394	2.39595	0.00413707	0.153257
HVCN1	-1.51214379127456	0.35059	0.0518219	0.00417664	0.154484
COL10A1	1.47125969819475	2.77264	0.0315789	0.00418778	0.154658
FCRL6	-1.48567157991337	0.357082	0.0680162	0.00420866	0.15519
NR2F2	-1.77517819710835	0.292158	0.0809717	0.00424929	0.156448
C1orf123	-0.708064001249814	0.612141	0.160324	0.00426969	0.156719
AC006369.2	-3.36014069782951	0.0973861	0.0186235	0.00426653	0.156719
MFSD10	-0.518947734787665	0.697881	0.329555	0.00428366	0.156991
TMEM258	-0.266307645736549	0.831445	1.2251	0.00429876	0.157304
EPHA2	1.38879753800278	2.6186	0.0323887	0.00431238	0.157563
TMEM14B	-0.3586987236556	0.779868	0.552227	0.00432011	0.157605
FAM172A	-0.926244171299348	0.526227	0.11498	0.00434689	0.157643
PRRG4	1.79973063894888	3.48155	0.017004	0.00433763	0.157643
FOXRED1	1.28371549194522	2.43465	0.0380567	0.00433035	0.157643
ANO6	1.01682876061582	2.02347	0.0566802	0.0043474	0.157643
LDHB	-0.271681599572616	0.828353	2.48583	0.00436902	0.158188
POLR3GL	-0.381599125765681	0.767586	0.558704	0.00437758	0.158259
DGCR6L	-0.533566270017678	0.690845	0.262348	0.00442082	0.159582
LAMTOR5	-0.334306988377782	0.793165	0.752227	0.00444822	0.159892
WDR77	-0.947002731466145	0.518709	0.0955466	0.00443886	0.159892
SH2D3A	-1.24310127663929	0.422464	0.0688259	0.00444941	0.159892
GPR65	-0.595296071087864	0.661909	0.260729	0.00446799	0.16032
DNAJC19	-0.534789346478058	0.690259	0.25587	0.0044816	0.160329
SLC38A1	-0.495976588305105	0.709082	0.302834	0.00448151	0.160329
GFI1	-0.826708497748433	0.563814	0.116599	0.00449794	0.160674
NELFA	0.842133081310665	1.7927	0.0728745	0.00451131	0.160772
C14orf166	-0.345493921865106	0.787038	0.705263	0.00451407	0.160772
RP11-386I14.4	-0.864183203167097	0.549357	0.198381	0.00454951	0.16176
ATP5H	-0.329092603718791	0.796037	0.804049	0.0045553	0.16176
TBC1D14	-1.5527857757719	0.340851	0.0412955	0.00457075	0.16183
CD19	-2.31574657847106	0.200859	0.0283401	0.00456824	0.16183
XRCC5	-0.376923916661342	0.770078	0.618623	0.00458804	0.161964
DIDO1	-0.926244171299348	0.526227	0.11498	0.00458382	0.161964
CYP20A1	-0.915064372169282	0.53032	0.102024	0.0046236	0.16298
FLNA	-0.575169730752469	0.671207	0.424291	0.00463763	0.163235
UFC1	-0.347273084024998	0.786068	0.648583	0.00465915	0.163513
NUPL2	-1.05271217263726	0.482061	0.0793522	0.00465811	0.163513
PYCR2	-0.581430562718797	0.668301	0.231579	0.0046943	0.164506
TWF2	-0.468698501309652	0.722616	0.365992	0.00471635	0.165038
ATPAF1	-0.900709079192211	0.535623	0.101215	0.00473454	0.165193
TLK1	0.548738450872462	1.46281	0.197571	0.00472975	0.165193
S100A14	-1.07063408063452	0.47611	0.115789	0.0047642	0.16595
YAE1D1	-1.7882343499338	0.289526	0.0340081	0.00477783	0.16595
SYT8	0.989666429633293	1.98573	0.0639676	0.00478882	0.16595
GSTP1	-0.334648578245744	0.792977	1.30688	0.00479528	0.16595
ABI3	-0.485671579913367	0.714165	0.395142	0.00479771	0.16595
KCNJ15	-2.65559658135568	0.158703	0.0234818	0.00479563	0.16595
NAPA	-0.56777266012826	0.674658	0.250202	0.00480817	0.166072
ANKRD32	-0.914514878717242	0.530522	0.106073	0.00484232	0.167011
TNS4	-1.80759967480073	0.285666	0.0412955	0.00485714	0.167282
PPP1R16B	-1.38613590636245	0.382588	0.0534413	0.00486451	0.167296
TRAPPC1	-0.288798539587141	0.818583	1.04858	0.00488509	0.167763
LITAF	-0.393642441421021	0.761205	0.549798	0.00491341	0.168255
COQ7	-1.33366848646832	0.396758	0.0518219	0.0049083	0.168255
F5	1.51432842008663	2.85666	0.0226721	0.00493934	0.168422
RP11-295G20.2	1.87689849947134	3.67285	0.0153846	0.00493841	0.168422
GPR126	1.87689849947134	3.67285	0.0153846	0.00493841	0.168422
PSMC5	-0.395181045965459	0.760394	0.491498	0.00497166	0.169283
BCAP31	-0.374968115507147	0.771122	0.538462	0.00499508	0.16984
TPRA1	-1.17754928455104	0.442102	0.0615385	0.00501169	0.169923
AZIN1	0.589818619670897	1.50506	0.166802	0.00500886	0.169923
PSMD6	-0.606596362172973	0.656744	0.210526	0.00503698	0.17054
PPIE	-0.586275520851772	0.66606	0.204858	0.00506721	0.170879
DDX18	-0.392145753224033	0.761995	0.475304	0.00506834	0.170879
ING1	-1.51541892330742	0.349795	0.0461538	0.00505586	0.170879
BCLAF1	-0.494468528150526	0.709823	0.354656	0.00508069	0.171055
DYNC1I2	0.481906942394252	1.39659	0.361134	0.00508887	0.17109
ZNF675	-1.67329858308914	0.313536	0.0380567	0.00510273	0.171316
PPIG	-0.377522776057744	0.769758	0.551417	0.00511564	0.17151
QDPR	-0.724678715100711	0.605132	0.136032	0.00533862	0.178736
KIAA1430	-0.573134421163706	0.672155	0.217004	0.0053779	0.179721
CHD9	-0.576274128694274	0.670694	0.244534	0.00538302	0.179721
SCYL1	-0.858480843802912	0.551533	0.102834	0.00540968	0.180117
FAM118A	0.621243624003141	1.5382	0.217004	0.00540988	0.180117
RRP7A	-0.569987865846841	0.673622	0.243725	0.00542215	0.180275
DCPS	-0.779030522603958	0.582758	0.128745	0.00543867	0.180325
MMP14	0.758254002972727	1.69144	0.110121	0.00543813	0.180325
NFKB1	-0.900709079192211	0.535623	0.109312	0.00545484	0.180363
CNPY3	-0.523854773801255	0.695511	0.287449	0.0054492	0.180363
BID	-0.703263014985993	0.614182	0.156275	0.00546853	0.180567
HLA-DPB1	-0.409644741056606	0.752809	1.55709	0.00550405	0.180745
MAP3K4	-1.38613590636245	0.382588	0.0534413	0.0054927	0.180745
KDELR2	-0.441277460554914	0.736482	0.382996	0.00550273	0.180745
BPTF	-0.615979602259097	0.652487	0.232389	0.00548939	0.180745
NUB1	-0.616916113191619	0.652063	0.194332	0.00557674	0.181695
SLC10A3	-1.13774827649306	0.454468	0.0647773	0.0055606	0.181695
RRAGA	-0.640248617022243	0.641602	0.196761	0.00556881	0.181695
HKDC1	1.97376003872393	3.92791	0.0137652	0.00556381	0.181695
SNX1	-0.698665303247565	0.616142	0.159514	0.00554531	0.181695
ZNF428	-0.458190843491259	0.727898	0.338462	0.00557839	0.181695
TMBIM1	-0.690786009817979	0.619516	0.173279	0.00559763	0.182075
PHF1	-0.698216215293468	0.616334	0.152227	0.00563707	0.182282
AKAP9	-0.385507417987935	0.76551	0.504453	0.00564198	0.182282
MGA	-1.33366848646832	0.396758	0.0518219	0.00562246	0.182282
GTF2A2	-0.420345332035423	0.747246	0.40081	0.00562666	0.182282
TNFRSF8	3.90664584286539	14.9975	0.00647773	0.00563247	0.182282
HMGA1	-0.564588637137588	0.676148	0.280162	0.00566896	0.182908
TARS2	-1.51961891183671	0.348778	0.0404858	0.00571153	0.183541
SCNM1	-0.632220243266309	0.645183	0.185425	0.0057057	0.183541
MIR4519	-2.17372757359863	0.221637	0.0259109	0.00570942	0.183541
CST7	-0.399570842658045	0.758084	1.22996	0.00572836	0.183836
CD7	0.302565140358693	1.23334	2.24291	0.00574493	0.184122
ARHGAP29	-2.42427103524922	0.186304	0.0404858	0.00578504	0.18516
PLEKHS1	-2.22263717407958	0.214249	0.0267206	0.00579853	0.185344
RNF126	-0.62539634357998	0.648242	0.205668	0.00587276	0.187468
AP2M1	-0.360140697829508	0.779089	0.595142	0.0059414	0.189407
CD3G	-0.281799246547716	0.822565	1.25506	0.00597997	0.190384
ZCRB1	-0.476117273200118	0.71891	0.325506	0.00600188	0.190828
PLEKHF1	-0.526457194759867	0.694258	0.307692	0.00602457	0.191296
MYLIP	-0.796873268207671	0.575595	0.137652	0.0060506	0.191869
DUSP4	0.765460736864139	1.69991	0.309312	0.00607538	0.1924
C6orf203	-1.24863238261252	0.420847	0.054251	0.00609894	0.192892
PRKRA	-0.839308534528067	0.558911	0.117409	0.00611206	0.193053
OCIAD2	-0.283243938783725	0.821741	0.88502	0.00612606	0.19324
LTB	-0.417712983030472	0.74861	3.98704	0.00614441	0.193565
PTCD3	-0.850083006122243	0.554753	0.11417	0.00616004	0.193796
GOLGA1	-3.36014069782951	0.0973861	0.0186235	0.00616992	0.193796
RNF166	-0.525199944100003	0.694863	0.238057	0.00617596	0.193796
VAMP2	-0.254516938864375	0.838268	1.05668	0.00620442	0.194435
PPM1D	1.3988512026667	2.63692	0.0234818	0.00626268	0.19575
JUNB	-0.463943834279958	0.725002	1.42834	0.00625944	0.19575
GPN1	-0.797615586228108	0.575299	0.110931	0.00630907	0.196943
KCTD18	-1.4032094197214	0.378087	0.048583	0.00633429	0.197474
C6orf226	-0.99263156863325	0.50256	0.0809717	0.00635907	0.197733
GTF3A	-0.291696215993001	0.816941	0.909312	0.00635101	0.197733
DUOX2	-0.980436271662944	0.506826	0.0931174	0.00640973	0.19905
DNAJC8	-0.383101846272819	0.766787	0.522267	0.00642419	0.199241
RP4-798A10.7	3.42121901569515	10.7125	0.0048583	0.00658337	0.200683
FCER1G	-0.987259111148645	0.504435	0.395142	0.00653687	0.200683
ATF6	-0.870335430148691	0.54702	0.0955466	0.00657515	0.200683
RXRG	3.42121901569515	10.7125	0.0048583	0.00658337	0.200683
CREBRF	-0.724678715100711	0.605132	0.136032	0.00654842	0.200683
RAB2A	-0.400015495368659	0.75785	0.412146	0.00650639	0.200683
KIF18A	3.42121901569515	10.7125	0.0048583	0.00658337	0.200683
RP11-119D9.1	-3.42427103524922	0.0931519	0.0194332	0.00658093	0.200683
GNS	0.916426863657982	1.88743	0.0639676	0.00658773	0.200683
TCL1A	-1.77517819710835	0.292158	0.101215	0.00648556	0.200683
SECISBP2L	-1.09053363807223	0.469588	0.0720648	0.00649505	0.200683
ZNF423	3.42121901569515	10.7125	0.0048583	0.00658337	0.200683
PRODH	3.42121901569515	10.7125	0.0048583	0.00658337	0.200683
EWSR1	-0.409722726680069	0.752768	0.445344	0.00650674	0.200683
NARFL	-1.17372757359863	0.443275	0.0566802	0.00659846	0.200755
MPHOSPH6	-0.72852810380953	0.603519	0.147368	0.00665762	0.202299
HNRNPR	-0.393990889692016	0.761021	0.48502	0.00667017	0.202424
GMFG	-0.230435544639979	0.852378	2.0996	0.00669976	0.203065
WBSCR27	2.2692159222501	4.82061	0.0105263	0.00673121	0.203606
ZFP36	-0.487326046884696	0.713346	1.8834	0.00673456	0.203606
ECI1	-1.51961891183671	0.348778	0.0404858	0.00677184	0.204219
CPD	-0.886209509497096	0.541034	0.100405	0.0067651	0.204219
COX6A1P2	0.370252242413214	1.29258	0.471255	0.00680421	0.204937
COL8A1	1.58471774797803	2.99949	0.0194332	0.00683004	0.205031
ISCU	-0.310847779058215	0.806168	0.873684	0.00681897	0.205031
HSP90AA1	-0.28503371121744	0.820722	2.1166	0.00683295	0.205031
NIT1	-1.02269960357082	0.492194	0.0736842	0.00686421	0.205712
TFF2	0.786906598591299	1.72537	0.165182	0.00690898	0.206796
ATP1A1	-0.335546821205185	0.792484	0.596761	0.0069403	0.207474
UBE2D2	-0.275974231425286	0.825892	0.896356	0.00698395	0.20852
NAPRT1	0.596790580278603	1.51235	0.140891	0.00700094	0.208767
RP11-138A9.2	0.674405635572595	1.59594	0.138462	0.00702188	0.209132
RAD54L2	-1.42427103524923	0.372608	0.0437247	0.0070651	0.210158
CHMP3	-0.566971682015214	0.675032	0.233198	0.00712327	0.211626
CDC123	-0.513363313782415	0.700587	0.282591	0.00713992	0.211859
ARHGAP30	-0.440012862921666	0.737128	0.338462	0.00720557	0.212152
CAPG	-0.447383095188992	0.733372	0.889069	0.00720038	0.212152
CD80	2.90664584286539	7.49873	0.00728745	0.00721086	0.212152
PSMB8	-0.307744921570314	0.807904	1.00243	0.0072205	0.212152
ZC4H2	1.75136761738748	3.36678	0.0145749	0.00716456	0.212152
IRAK4	-0.856765731604614	0.552189	0.0987854	0.00716833	0.212152
CEACAM5	-1.80759967480073	0.285666	0.0412955	0.00721621	0.212152
HIST1H2AI	2.90664584286539	7.49873	0.00728745	0.00721086	0.212152
GZMM	-0.398538988187392	0.758626	0.563563	0.00725387	0.212872
RP11-277L2.3	0.989666429633293	1.98573	0.0639676	0.00727322	0.213179
EIF3I	-0.319820839978311	0.801169	0.65749	0.00728785	0.213347
TBC1D13	-2.12310150052866	0.229553	0.0251012	0.00730785	0.213672
ATP5O	-0.270566595166934	0.828994	1.08259	0.00732068	0.213787
LGALS2	-2.22263717407958	0.214249	0.0267206	0.0073346	0.213933
PHF20	-0.6892049739985	0.620196	0.158704	0.00737034	0.214715
MEF2C	-1.44260285802148	0.367903	0.0939271	0.00740037	0.215328
NDUFB11	-0.277512359983578	0.825012	0.946559	0.00743214	0.215911
BGN	-1.43320416001923	0.370308	0.230769	0.00743837	0.215911
PODXL	-1.36014069782951	0.389544	0.0526316	0.00745792	0.216217
DDX59	-1.15944334759238	0.447685	0.065587	0.00756081	0.218671
NOD1	-2.48567157991336	0.178541	0.0210526	0.00755594	0.218671
CLU	-0.753706666805527	0.593078	0.298785	0.00759279	0.218878
PPP1R16A	-1.15446567143799	0.449233	0.0607287	0.0075902	0.218878
GATM	-1.28773220230146	0.409594	0.065587	0.00759532	0.218878
TSC22D3	-0.224734961890505	0.855752	3.50931	0.00761544	0.219195
HSP90AB1	-0.312199256691513	0.805413	1.5085	0.00762865	0.219312
RSL1D1	-0.342414528933135	0.78872	0.604858	0.00768544	0.220681
EIF3D	-0.289751369938111	0.818043	0.8	0.00769869	0.220797
GUK1	-0.23512811826277	0.84961	1.44291	0.00774805	0.221683
TAOK1	0.714000764922999	1.64035	0.091498	0.00774271	0.221683
RTCB	-0.676813067265375	0.625546	0.14332	0.00778443	0.222459
MIA	1.24368083014296	2.36802	0.0323887	0.00787488	0.224776
KRT6B	-2.54456526896693	0.171399	0.0218623	0.00789191	0.224994
ARHGEF1	-0.34711074938039	0.786157	0.548988	0.00793249	0.225883
PSMC3	-0.458954241537587	0.727513	0.348178	0.00800083	0.227559
CEACAM21	1.16968024869919	2.24962	0.0331984	0.00810867	0.230353
TRIM14	-0.810912408841564	0.570021	0.111741	0.00814118	0.231004
ZNF32	-0.814979205166326	0.568417	0.100405	0.00818837	0.232068
HSP90B1	-0.378431846686997	0.769273	0.698785	0.00822005	0.232691
RP11-18H21.1	-0.915659420658182	0.530102	0.0979757	0.00825866	0.233234
RP11-220I1.1	-0.607416852265736	0.656371	0.182996	0.00825163	0.233234
BOLA3	-0.511434675978448	0.701524	0.242915	0.008298	0.233304
EPC1	-0.491453932507372	0.711308	0.269636	0.00829012	0.233304
MGMT	-0.503159006642207	0.70556	0.268016	0.00828399	0.233304
C19orf43	-0.226830187322253	0.85451	1.36599	0.0083	0.233304
SCGB3A1	#NUM!	0	0.0145749	0.0083147	0.233444
COX16	-0.376858092774442	0.770113	0.477733	0.00842644	0.236305
RIT1	-1.05045619869689	0.482815	0.0704453	0.00846148	0.236827
NXF1	-0.933130556884587	0.523721	0.0906883	0.0084648	0.236827
STAT4	0.419958469489232	1.33789	0.301215	0.00849848	0.236941
MRPL51	-0.391849557556846	0.762152	0.555466	0.00848827	0.236941
CACNB1	2.68425342152895	6.42748	0.00647773	0.00849125	0.236941
NARS2	-1.85490538957908	0.276451	0.0283401	0.00856069	0.238297
TGFB1	-0.524145727728003	0.695371	0.244534	0.00856699	0.238297
ADIPOR1	-0.59460595146653	0.662225	0.174899	0.00860148	0.23898
IGFBP7	-1.09748861478605	0.467329	3.10202	0.00868585	0.240648
ZNF483	1.94728782736274	3.85649	0.011336	0.00868741	0.240648
MMP1	-1.54456526896694	0.342799	0.0469636	0.00869159	0.240648
VPS54	1.4472142242281	2.72681	0.0202429	0.00870381	0.240708
BRIX1	-0.662098147297634	0.631959	0.145749	0.00872237	0.240735
PRELID1	-0.324624729817507	0.798506	0.724696	0.00872484	0.240735
PDGFA	-2.26994288885793	0.207338	0.0275304	0.00876415	0.240989
COPS5	-0.605581043648563	0.657207	0.17247	0.0087544	0.240989
ELOF1	-0.491596413870472	0.711238	0.263158	0.00874996	0.240989
PIM2	0.538402555065493	1.45236	0.282591	0.00878004	0.24115
HLA-DMA	-0.518302584153334	0.698193	0.336032	0.00880078	0.241443
SUCLG2	0.482619560359297	1.39728	0.215385	0.0088223	0.241757
SLU7	-0.57124731161944	0.673035	0.203239	0.00886013	0.242517
CTSC	-0.338457931217976	0.790886	0.97004	0.00892809	0.244099
IL17A	#NUM!	0	0.106073	0.00893914	0.244123
TGOLN2	-0.456816717241182	0.728592	0.322267	0.0090604	0.246593
SIPA1	-0.692122457380794	0.618943	0.140891	0.00905011	0.246593
GCHFR	0.499142016271953	1.41337	0.25668	0.00906029	0.246593
B3GNT2	0.684253421528943	1.60687	0.102024	0.00910624	0.247306
CYSLTR1	0.970007903862825	1.95885	0.054251	0.0091072	0.247306
SEC62	-0.293535299380896	0.8159	0.792713	0.00912538	0.24752
CYB5R1	-0.884220956403642	0.54178	0.0882591	0.00917496	0.248583
ATP6V0E1	-0.203804061721081	0.868258	1.64534	0.00918888	0.248643
MAGIX	2.32168334214424	4.99915	0.00809717	0.0092186	0.248643
BNC2	2.32168334214424	4.99915	0.00809717	0.0092186	0.248643
PROCA1	2.32168334214424	4.99915	0.00809717	0.0092186	0.248643
PELI1	0.855365337921697	1.80922	0.0672065	0.00923511	0.248691
SNRNP70	-0.378508084964336	0.769233	0.45668	0.0092411	0.248691
BTBD10	-1.02999209613718	0.489713	0.0696356	0.00925278	0.248727
EPB41L4A-AS1	-0.542815487016975	0.68643	0.220243	0.00928667	0.249358
ITFG2	-0.814979205166326	0.568417	0.100405	0.00929723	0.249363
SF3B14	-0.310797362499321	0.806196	0.648583	0.00932956	0.249951
RP11-143J12.2	-2.07063408063452	0.238055	0.0242915	0.00934664	0.250129
DUOXA2	-1.42427103524923	0.372608	0.0437247	0.00936747	0.250159
HMGN1	-0.247222812357845	0.842517	1.46883	0.00936858	0.250159
STK17A	-0.306160529641856	0.808791	0.892308	0.00944264	0.251856
NDUFB4	-0.283178716014623	0.821778	0.899595	0.00957454	0.255091
FCGRT	-0.58520725346428	0.666554	0.191093	0.00959757	0.255138
POLR2F	-0.395104370084339	0.760434	0.389474	0.00959152	0.255138
TBX21	-0.900709079192211	0.535623	0.101215	0.00963518	0.255855
S100A10	-0.228734508991571	0.853383	2.41619	0.00969322	0.256828
RNF146	-0.696568362411986	0.617038	0.130364	0.00969067	0.256828
MINPP1	0.992375716891281	1.98946	0.0437247	0.00971999	0.257253
IDS	-0.404599969266049	0.755446	0.378947	0.00974234	0.25756
CD244	-1.27416747471965	0.413464	0.0550607	0.00978825	0.257922
PIK3R5	-1.30670143886805	0.404244	0.0510121	0.00978012	0.257922
AATF	-0.569087588101004	0.674043	0.189474	0.00978432	0.257922
SF3B4	-0.611988029694768	0.654294	0.176518	0.0098136	0.25827
EMP1	0.849312667799446	1.80164	0.131174	0.00982298	0.25827
MAD2L2	-0.626534115753215	0.647731	0.181377	0.00983714	0.258359
LPIN2	-0.605253195666039	0.657356	0.186235	0.0098675	0.258874
MMP24-AS1	-0.531475269526492	0.691847	0.205668	0.00989009	0.259183
MAP3K11	-0.871562733532695	0.546554	0.0995951	0.00992029	0.259691
METTL5	-0.498968402526823	0.707613	0.234818	0.00997666	0.260598
OTUD5	0.79318779308211	1.7329	0.0995951	0.00996998	0.260598
SMU1	-0.748705985747161	0.595137	0.111741	0.00998767	0.260602
IGFBP4	-0.867542215257012	0.54808	0.349798	0.0100246	0.261282
MUC5B	1.09929092080779	2.14249	0.0340081	0.0100359	0.261293
KLF11	-2.48567157991336	0.178541	0.0210526	0.0101149	0.261646
ZFP57	#NUM!	0	0.011336	0.0101089	0.261646
TMX1	0.486314043917041	1.40086	0.208907	0.0101012	0.261646
C16orf72	0.988259608419043	1.98379	0.0421053	0.0100974	0.261646
SLC7A5	-0.782064582693591	0.581534	0.14413	0.0101034	0.261646
SMARCB1	-0.608528327698901	0.655865	0.207287	0.0100679	0.261646
MYO1F	-0.406741110691647	0.754325	0.447773	0.0102352	0.264473
SLC45A4	-3.22263717407958	0.107125	0.017004	0.0103159	0.265987
CTC-523E23.11	-3.22263717407958	0.107125	0.017004	0.0103159	0.265987
FAM177A1	-0.46013648780623	0.726917	0.364372	0.0103307	0.266082
LY9	-0.793793875275698	0.576825	0.106883	0.0104167	0.267349
VWF	0.925261521032743	1.89903	0.0672065	0.0104244	0.267349
SCNN1A	1.29193599875018	2.44856	0.0242915	0.010406	0.267349
GNPTAB	0.534938699761919	1.44888	0.188664	0.0104009	0.267349
GAB3	-1.03821260294214	0.48693	0.065587	0.0104419	0.267511
SERBP1	-0.290891389784778	0.817397	0.94413	0.0104666	0.267858
WSB1	0.343658032401503	1.26897	0.468016	0.0105777	0.270413
XRCC1	-1.04755046752148	0.483789	0.0615385	0.0106286	0.271426
WDR3	-1.36014069782951	0.389544	0.0421053	0.0107554	0.271448
BCL11A	#NUM!	0	0.0137652	0.0107782	0.271448
CTD-2228K2.5	-1.24863238261252	0.420847	0.054251	0.0106652	0.271448
SLC1A3	1.75136761738748	3.36678	0.0145749	0.0108083	0.271448
CENPK	-1.02172448015358	0.492527	0.0866397	0.0106847	0.271448
MPLKIP	-0.452504715978168	0.730773	0.280162	0.0108217	0.271448
SHFM1	-0.258062269637736	0.83621	1.02105	0.01077	0.271448
GAS1	1.75136761738748	3.36678	0.0145749	0.0108083	0.271448
TRMT112	-0.241179234088978	0.846053	1.1498	0.0106556	0.271448
POP5	-0.54840733526133	0.683775	0.20081	0.0108155	0.271448
GZMH	-0.501987574199567	0.706133	1.24453	0.0107112	0.271448
PSMA3	-0.403794572858959	0.755868	0.450202	0.0106838	0.271448
TMEM204	-0.751132723141702	0.594137	0.123077	0.0107027	0.271448
SNX29	-1.36014069782951	0.389544	0.0421053	0.0107554	0.271448
SLC25A11	-0.605581043648563	0.657207	0.17247	0.0107659	0.271448
PRCD	#NUM!	0	0.0137652	0.0107782	0.271448
ALG12	-1.09335415713461	0.46867	0.0631579	0.010771	0.271448
C1QA	0.624381965551544	1.54155	0.11417	0.0111168	0.27175
RP11-10C24.1	#NUM!	Inf	0.00242915	0.0111029	0.27175
GZMA	-0.442382876312384	0.735918	3.35709	0.0111109	0.27175
SIMC1	-1.70806400124981	0.306071	0.0323887	0.0110771	0.27175
UTRN	-0.593200044217812	0.662871	0.191903	0.0110709	0.27175
MUC3A	#NUM!	Inf	0.00242915	0.0111029	0.27175
LL0XNC01-7P3.1	#NUM!	Inf	0.00242915	0.0111029	0.27175
ERI1	0.876898499471344	1.83642	0.0631579	0.0109561	0.27175
TMEM2	-0.605253195666039	0.657356	0.186235	0.0110596	0.27175
RP11-167N5.5	#NUM!	Inf	0.00242915	0.0111029	0.27175
AC022532.1	#NUM!	Inf	0.00242915	0.0111029	0.27175
TMEM179B	-0.424271035249223	0.745215	0.301215	0.0110723	0.27175
FERMT3	-0.444330784532468	0.734925	0.374089	0.0110249	0.27175
SPTBN2	#NUM!	Inf	0.00242915	0.0111029	0.27175
LIPT2	#NUM!	Inf	0.00242915	0.0111029	0.27175
HOXC6	#NUM!	Inf	0.00242915	0.0111029	0.27175
USP8	-0.61573212047774	0.652599	0.183806	0.0108873	0.27175
RP11-1007O24.2	#NUM!	Inf	0.00242915	0.0111029	0.27175
IMP3	-0.41038345260913	0.752423	0.367611	0.010928	0.27175
ADAMTS17	#NUM!	Inf	0.00242915	0.0111029	0.27175
CTD-2162K18.4	#NUM!	Inf	0.00242915	0.0111029	0.27175
ZBTB45	-1.70806400124981	0.306071	0.0323887	0.0110771	0.27175
C12orf61	#NUM!	Inf	0.00242915	0.0111029	0.27175
AL627171.2	#NUM!	Inf	0.00242915	0.0111029	0.27175
CTB-178M22.2	#NUM!	Inf	0.00242915	0.0111029	0.27175
U2SURP	-0.43007925395005	0.742221	0.305263	0.0111588	0.2725
COMMD1	-0.57056047749988	0.673355	0.186235	0.0111813	0.272772
RGS14	-0.530759469441905	0.69219	0.208907	0.0112762	0.274808
PRKCH	-0.371338904434372	0.773065	0.42753	0.011293	0.274939
PHF19	-1.24648391603394	0.421474	0.0591093	0.0113134	0.275155
SPON2	-0.751405135348115	0.594025	0.331984	0.0113551	0.275889
SMARCE1	-0.434391074969674	0.740006	0.331174	0.0113731	0.276048
HDDC2	-0.475179206095724	0.719377	0.296356	0.0114116	0.276608
ZNF524	-0.733599093356952	0.601402	0.118219	0.0114192	0.276608
IL18R1	0.720779297554061	1.64807	0.0931174	0.0116581	0.281825
ATF4	-0.41361664278456	0.750739	0.405668	0.0116479	0.281825
FILIP1L	-2.18081699838494	0.220551	0.0607287	0.0116937	0.282119
RP11-485G4.2	1.17729343280906	2.26152	0.0299595	0.0116934	0.282119
BCAM	-2.11572197016306	0.23073	0.0582996	0.0117088	0.282198
MYO1B	-1.27416747471965	0.413464	0.0550607	0.0117534	0.282961
ZNF511	-0.726679679417162	0.604293	0.121457	0.011764	0.282961
OTUB1	-0.435222557226008	0.73958	0.306073	0.0117769	0.282987
MYO1G	-0.439735295746508	0.73727	0.37004	0.0118013	0.283289
PSMD7	-0.426028633485965	0.744308	0.336032	0.0118578	0.284362
ITSN2	-0.450543356509765	0.731767	0.308502	0.0119916	0.286998
RAC1	-0.276388494017975	0.825655	1.02753	0.0119833	0.286998
PPCS	-0.410766770899476	0.752223	0.348988	0.0120141	0.287122
OXA1L	-0.420716138072597	0.747054	0.331984	0.0120207	0.287122
TRIM4	0.613864093637549	1.53035	0.116599	0.0120891	0.288328
SIRT6	-0.966798269649982	0.51164	0.0672065	0.0120952	0.288328
CSAD	-0.82354121866975	0.565053	0.0931174	0.0121233	0.288709
GLUL	-0.387369506301562	0.764522	0.51417	0.0121694	0.289046
NDUFA4	-0.203002915473232	0.86874	2.03482	0.0121735	0.289046
NDRG2	-1.09139264080132	0.469308	0.103644	0.0121685	0.289046
DIAPH1	-0.553843082554945	0.681203	0.208097	0.0122205	0.289589
SCIMP	-3.07063408063452	0.119027	0.0153846	0.0122187	0.289589
EVI2A	0.340912020125731	1.26656	0.466397	0.0122595	0.290226
CNN2	-0.390323703325885	0.762958	0.530364	0.0123262	0.291372
UQCR11.1	-0.191711309881821	0.875567	2.07935	0.0123322	0.291372
CEP78	-1.1486365926358	0.451051	0.0558704	0.0124016	0.292725
TIMP1	-0.464609964385538	0.724667	1.54737	0.0124282	0.292982
ANXA2	-0.296898263837689	0.814001	1.30283	0.0124369	0.292982
C6orf136	-1.28537292942754	0.410265	0.0453441	0.0124512	0.293031
HCG18	-1.01618629661215	0.494422	0.0647773	0.0124758	0.293322
SF3A3	-0.634315661268503	0.644246	0.150607	0.0125468	0.29456
MGST3	-0.377522776057744	0.769758	0.551417	0.012553	0.29456
PQLC3	-0.578780984304848	0.669529	0.187045	0.0125862	0.294763
TFDP1	-0.720136833550389	0.60704	0.124696	0.0125801	0.294763
SDHB	-0.457102427716596	0.728448	0.271255	0.0126337	0.295515
CNOT7	-0.53006569927182	0.692523	0.212146	0.0126429	0.295515
ZNF706	-0.309122188159803	0.807133	0.565182	0.0127208	0.297044
FBXW5	-0.438877368434425	0.737708	0.297166	0.0127338	0.29706
C8orf76	-1.02409149469749	0.49172	0.0607287	0.0127873	0.298019
OGFR	-0.612906768209474	0.653878	0.162753	0.0128236	0.298574
HDHD1	-1.41528225202197	0.374936	0.0380567	0.0128841	0.298823
MMS19	-1.41528225202197	0.374936	0.0380567	0.0128841	0.298823
LSP1	-0.252024721896789	0.839717	1.78866	0.0128587	0.298823
LPAR6	-0.614713524915105	0.65306	0.197571	0.0128709	0.298823
S100A8	-1.04063934033668	0.486112	0.118219	0.0129339	0.299689
MUC4	-2.42427103524922	0.186304	0.0202429	0.0129558	0.299907
C11orf68	-1.48567157991337	0.357082	0.0340081	0.0130123	0.300437
MAP2K1	-0.498968402526823	0.707613	0.234818	0.0130413	0.300437
MAPRE1	-0.428269268868444	0.743153	0.295547	0.0130353	0.300437
YDJC	-0.630619915824467	0.645899	0.14332	0.0130086	0.300437
MAP3K7CL	-2.48567157991336	0.178541	0.0421053	0.0130357	0.300437
SMIM14	-0.974290211573318	0.50899	0.181377	0.0131017	0.301263
F2R	-0.66826299319184	0.629264	0.149798	0.0131022	0.301263
GOLGB1	-0.597564459984264	0.660869	0.212955	0.0131522	0.302124
RPL26L1	-0.644369325932425	0.639772	0.151417	0.0132124	0.302965
MESDC1	-0.945103198550663	0.519392	0.0663968	0.013223	0.302965
GALNS	-1.32697383389431	0.398603	0.0412955	0.0132336	0.302965
PINLYP	#NUM!	0	0.0105263	0.0132393	0.302965
CD1C	-3.1486365926358	0.112763	0.0161943	0.0133386	0.303149
COL5A2	0.864825667170768	1.82112	0.0898785	0.0133085	0.303149
SOD3	-1.92455582114658	0.263421	0.221862	0.0133268	0.303149
ACOT13	-0.807599674800729	0.571332	0.0923077	0.0133157	0.303149
CPQ	-1.05045619869689	0.482815	0.0704453	0.0133484	0.303149
TLN1	-0.468992838766737	0.722469	0.279352	0.0132854	0.303149
ZFAND6	-0.42240668645535	0.746179	0.316599	0.0133305	0.303149
ZNF708	-1.09710629199572	0.467453	0.054251	0.0132865	0.303149
H2AFV	-0.355741275868232	0.781468	0.633198	0.0134485	0.305133
DCUN1D1	0.669606645564549	1.59064	0.0931174	0.0134908	0.305804
ACOT9	0.714000764922999	1.64035	0.091498	0.0135382	0.306478
TCN1	1.27986316644961	2.42816	0.0259109	0.0135588	0.306478
PRSS8	1.27986316644961	2.42816	0.0259109	0.0135588	0.306478
COX7A2L	-0.275815106197322	0.825984	0.759514	0.0136432	0.307804
ZAP70	-0.398735943142086	0.758523	0.353036	0.0136321	0.307804
MSRA	-0.900709079192211	0.535623	0.0769231	0.0136739	0.308208
FILIP1	-2.70806400124981	0.153035	0.0242915	0.0137439	0.309496
FANCL	0.999755247256874	1.99966	0.0469636	0.0137967	0.310392
PTPRC	-0.202345770086497	0.869136	2.00891	0.0138156	0.310516
PPP1R11	-0.461114475669388	0.726425	0.252632	0.0138286	0.310516
FAM135A	1.47780254406152	2.78524	0.0186235	0.013841	0.310516
EEA1	-1.07063408063452	0.47611	0.0712551	0.013856	0.310564
TNFSF13B	-0.793793875275698	0.576825	0.187045	0.0138899	0.311033
IMPDH2	-0.543677183348933	0.68602	0.217004	0.0139372	0.311186
CCND3	-0.276329942845239	0.825689	0.782996	0.013947	0.311186
POLR2M	-1.00923353597038	0.49681	0.0688259	0.0139486	0.311186
KRT19	0.364410146427642	1.28736	0.597571	0.0139131	0.311186
ZDHHC18	0.983813703387852	1.97769	0.0404858	0.013992	0.311368
COL6A3	0.646778716110285	1.56567	0.145749	0.0140086	0.311368
NSA2	-0.359248217107641	0.779571	0.446154	0.0139772	0.311368
IK	-0.362814832127834	0.777646	0.446964	0.013997	0.311368
TNFSF4	1.09929092080779	2.14249	0.0340081	0.0140473	0.311938
NDUFB3	-0.327281608837532	0.797037	0.651012	0.014191	0.314224
SYNPO2	-2.63767467335842	0.160687	0.0348178	0.0141742	0.314224
SCAF11	-0.354740710086919	0.78201	0.442105	0.0142026	0.314224
GABPB1	0.705627072321516	1.63085	0.0955466	0.0141849	0.314224
GRK5	-1.25120632627635	0.420097	0.0493927	0.0142323	0.314303
MTG2	-1.03315937521586	0.488639	0.0566802	0.0142298	0.314303
STK25	-0.666243825555187	0.630145	0.124696	0.0143064	0.315308
NUP210	-0.637674673358418	0.642748	0.136842	0.0142964	0.315308
ADRB2	-1.06117375138546	0.479242	0.0753036	0.0143304	0.315308
COQ9	-0.864183203167097	0.549357	0.0793522	0.0143279	0.315308
HMGN2	-0.325730667043676	0.797894	1.4502	0.0143649	0.315572
SPRR3	-2.26994288885793	0.207338	0.0275304	0.0143687	0.315572
KLF6	-0.319735862184655	0.801217	0.940081	0.0144215	0.316443
DPM3	-0.46955191455009	0.722189	0.289069	0.0144769	0.316607
STAB1	1.09929092080779	2.14249	0.0307692	0.0145051	0.316607
THOC7	-0.390609382941759	0.762807	0.354656	0.0144924	0.316607
STX3	1.09929092080779	2.14249	0.0307692	0.0145051	0.316607
MESDC2	-0.442762988444076	0.735724	0.288259	0.0145081	0.316607
SEC11C	-0.403209419721394	0.756174	0.391093	0.0144943	0.316607
CWC22	-0.765779499106101	0.588136	0.105263	0.0146379	0.317978
NT5DC1	-0.727872482329995	0.603794	0.11417	0.0146504	0.317978
CCR6	-0.630443104127342	0.645978	0.209717	0.0145999	0.317978
TRADD	-0.401031766416023	0.757316	0.362753	0.0146163	0.317978
SNRPD1	-0.350994100242196	0.784044	0.565182	0.0145906	0.317978
IL12RB1	-0.583973653525171	0.667124	0.177328	0.0146322	0.317978
H3F3B	-0.165692508826481	0.8915	4.75628	0.0147045	0.318863
AFF1	-1.09710629199572	0.467453	0.054251	0.0147331	0.319196
AMBP	-2.07063408063452	0.238055	0.0242915	0.0147906	0.320151
WHSC1L1	-0.412114972943286	0.751521	0.355466	0.0148176	0.320447
ZMYM5	-0.748705985747161	0.595137	0.111741	0.0148839	0.32159
CXCL16	0.876898499471344	1.83642	0.0526316	0.0149441	0.322601
GABRP	1.4472142242281	2.72681	0.0202429	0.0150201	0.323951
ZNF131	-0.588765072877469	0.664912	0.153846	0.0151103	0.325604
CEBPZ-AS1	-0.586600488764148	0.66591	0.157085	0.015138	0.325909
FXYD3	0.558722539445086	1.47296	0.37166	0.0151525	0.325928
TRMT6	-1.15446567143799	0.449233	0.0607287	0.0152174	0.327031
RPL7L1	-0.46142403366669	0.726269	0.25587	0.0152622	0.327116
C7orf60	-1.95960276824578	0.257099	0.0226721	0.0152517	0.327116
FN3KRP	-0.754858212728756	0.592605	0.097166	0.0152499	0.327116
MSI2	0.539863512193766	1.45383	0.152227	0.0153546	0.328803
MIER1	-0.525199944100003	0.694863	0.198381	0.0155744	0.332374
KCTD20	-0.867542215257012	0.54808	0.0874494	0.0155611	0.332374
CCZ1	-0.582533119165957	0.66779	0.163563	0.0155768	0.332374
TMEM5	-0.966798269649982	0.51164	0.0672065	0.015546	0.332374
FGR	-1.07063408063452	0.47611	0.0712551	0.0156402	0.333261
NDUFAB1	-0.334663791813684	0.792969	0.482591	0.0156461	0.333261
SRSF10.1	-1.10715995665964	0.464207	0.0591093	0.0156885	0.333868
SDHAF2	-0.467293050598512	0.723321	0.253441	0.0157367	0.334204
NFKBIA	-0.31283498305115	0.805058	1.28664	0.0157461	0.334204
RGS19	-0.479571380376949	0.717191	0.255061	0.0157255	0.334204
C18orf21	-0.833594883333673	0.561129	0.08583	0.0157696	0.334408
TNRC6C	-0.796011700525516	0.575939	0.0955466	0.0158093	0.334954
CCDC18	-1.37875637599686	0.38455	0.037247	0.0159072	0.335833
TRNT1	-1.07063408063452	0.47611	0.0534413	0.0160493	0.335833
NIPBL	-0.566290040121651	0.675351	0.195951	0.0158879	0.335833
WWC1	1.61386409363755	3.06071	0.0137652	0.0160607	0.335833
SYTL3	-0.405277800062622	0.755091	0.382186	0.0159662	0.335833
CCT6A	-0.399698356803513	0.758017	0.374899	0.0160191	0.335833
ZYX	-0.457765583343482	0.728113	0.277733	0.015977	0.335833
CTSB	-0.352405049049902	0.783277	0.51417	0.0159438	0.335833
RP11-111F5.4	1.61386409363755	3.06071	0.0137652	0.0160607	0.335833
SUV39H2	1.61386409363755	3.06071	0.0137652	0.0160607	0.335833
MYOF	0.983813703387852	1.97769	0.0404858	0.0159696	0.335833
AKIP1	0.718200753452287	1.64513	0.0801619	0.0160098	0.335833
ERH	-0.260486435232381	0.834806	0.912551	0.015927	0.335833
TK2	-1.37875637599686	0.38455	0.037247	0.0159072	0.335833
FRG1B	0.718200753452287	1.64513	0.0801619	0.0160098	0.335833
TBCA	-0.243760465645326	0.844541	0.97085	0.0160875	0.336102
IL4I1	-1.09335415713461	0.46867	0.0947368	0.0161308	0.336714
SSX2IP	-2.29302650197097	0.204047	0.0186235	0.0162015	0.337283
ATP6V0E2	-0.456046410804088	0.728981	0.261538	0.0161813	0.337283
SOX17	#NUM!	0	0.011336	0.0162242	0.337283
EI24	-0.609246265031899	0.655539	0.1417	0.0162261	0.337283
PAWR	-1.44502959541602	0.367285	0.0331984	0.0162283	0.337283
NDUFB9	-0.270115884246456	0.829253	0.780567	0.0162878	0.337934
MAP1S	-1.11370280252641	0.462106	0.0502024	0.0162809	0.337934
ASL	0.692665661345142	1.61627	0.0809717	0.0163174	0.337963
TOM1	0.692665661345142	1.61627	0.0809717	0.0163174	0.337963
STARD3NL	-0.713623526591715	0.609787	0.135223	0.0163364	0.338065
THEMIS2	-0.920608636629916	0.528286	0.0736842	0.0164798	0.338408
KLHL2	1.51432842008663	2.85666	0.017004	0.0164033	0.338408
PSMB9	-0.239846464111796	0.846835	1.42915	0.0164794	0.338408
GHITM	-0.287554650760912	0.81929	0.699595	0.0164605	0.338408
ENDOD1	-1.22263717407957	0.428499	0.0437247	0.0164078	0.338408
TUBA1B	-0.423406783716225	0.745662	1.13846	0.0164103	0.338408
IFT43	-0.920608636629916	0.528286	0.0736842	0.0164798	0.338408
C16orf80	-0.708064001249814	0.612141	0.116599	0.0164678	0.338408
GPX4	-0.24501695218419	0.843806	1.06316	0.0163885	0.338408
PPP1R2	-0.280141375764288	0.82351	0.702834	0.0165622	0.339155
RPP30	-0.695124945542316	0.617656	0.115789	0.0165436	0.339155
CCND1	-1.01033357036671	0.496431	0.0817814	0.0165869	0.339155
RP11-693J15.5	-2.42427103524922	0.186304	0.0202429	0.0165762	0.339155
TNFSF14	-0.800182203238245	0.574277	0.0995951	0.016584	0.339155
RASGRP4	#NUM!	Inf	0.00323887	0.0166868	0.340907
WFDC2	-0.54707212457751	0.684408	0.230769	0.0167483	0.341874
PTCH2	-1.19349082842006	0.437244	0.0477733	0.01686	0.343702
USP39	-0.845567524999749	0.556492	0.0785425	0.0168665	0.343702
ZBTB44	-0.748705985747161	0.595137	0.111741	0.0169417	0.344942
SLC25A36	-0.7865380592729	0.579734	0.0874494	0.0169655	0.345134
SASH3	-0.479412589441685	0.71727	0.248583	0.0170005	0.345553
SLC7A6OS	-0.760531421143951	0.590279	0.101215	0.0170713	0.346697
GIGYF2	-0.850668396692615	0.554528	0.0866397	0.0170863	0.346708
PRRC2B	-0.661521415312784	0.632211	0.127935	0.0172434	0.349306
GNAS	-0.417179287194567	0.748887	0.831579	0.0172422	0.349306
MPC1	-0.456758887998128	0.728621	0.268016	0.0172899	0.349952
PBX1	-1.70806400124981	0.306071	0.0323887	0.0173944	0.350409
KLHL23	-2.98817192044255	0.126029	0.0291498	0.0174301	0.350409
RUVBL1	-0.708064001249814	0.612141	0.123887	0.0174438	0.350409
CCT5	-0.413159080128999	0.750977	0.318219	0.0174415	0.350409
PPT2	#NUM!	0	0.0097166	0.0173655	0.350409
SRRT	-0.627332729136959	0.647372	0.146559	0.0174251	0.350409
GPKOW	-0.900709079192211	0.535623	0.0809717	0.0173701	0.350409
PEBP1	-0.260724358828551	0.834669	0.906883	0.0173994	0.350409
CHMP4A	-0.284684522180189	0.820921	0.651822	0.0173567	0.350409
CLDN10	-1.05990767404146	0.479663	0.0663968	0.0175092	0.351428
S100A9	-0.67703710562919	0.625448	0.168421	0.01753	0.351551
PSMB1	-0.253406718036447	0.838913	0.961134	0.0175834	0.352317
C2CD2L	1.34029902031159	2.53204	0.0194332	0.0175975	0.352317
RRNAD1	1.0289015929164	2.04047	0.0331984	0.01771	0.352794
GCA	0.728922470862678	1.6574	0.0761134	0.0177389	0.352794
PDGFRB	-1.39547377094179	0.38012	0.177328	0.0177322	0.352794
ATP5C1	-0.297756653883367	0.813516	0.682591	0.0176917	0.352794
SIGIRR	-0.378450623099475	0.769263	0.37085	0.0177254	0.352794
PPDPF	0.204026415088307	1.15191	1.88502	0.0177086	0.352794
FSD1	-1.24863238261252	0.420847	0.054251	0.0177299	0.352794
CDPF1	1.0289015929164	2.04047	0.0331984	0.01771	0.352794
NAA16	0.777362825920431	1.71399	0.0582996	0.0177772	0.353262
LPCAT4	-0.82354121866975	0.565053	0.0931174	0.0178069	0.353561
CYB5R3	-0.528106846233763	0.693464	0.221862	0.0178665	0.354451
MAT2A	-0.605581043648563	0.657207	0.17247	0.0179406	0.355482
IL17F	#NUM!	0	0.0226721	0.0179481	0.355482
TSPAN5	0.527384572912075	1.44131	0.148988	0.0179802	0.355824
LMCD1	0.952449532478516	1.93516	0.0477733	0.018041	0.356734
RGS1	-0.458335487623773	0.727826	3.06235	0.0181115	0.357539
SELK	-0.303731202314213	0.810154	0.622672	0.0181048	0.357539
RFX5	-0.940237443378848	0.521147	0.0744939	0.0182006	0.358119
CAV2	-0.940237443378848	0.521147	0.0744939	0.0182006	0.358119
ITM2A	0.281868302339985	1.21577	0.912551	0.0181764	0.358119
CLN3.1	-0.606423739373978	0.656823	0.144939	0.0181869	0.358119
TMEM39A	-1.37875637599686	0.38455	0.037247	0.0182521	0.358814
HSPBP1	-0.830319751300812	0.562405	0.0817814	0.0182658	0.358814
TRMT1L	0.892840043340364	1.85683	0.0453441	0.0183385	0.359807
RP11-611L7.1	1.68425342152895	3.21374	0.0121457	0.0183752	0.359807
GSTK1	-0.231872564818477	0.851529	1.2413	0.0183763	0.359807
RP11-473M20.9	1.68425342152895	3.21374	0.0121457	0.0183752	0.359807
COX6C	-0.176855180596876	0.884629	2.37733	0.018409	0.35988
RASGRP2	-0.515886192960375	0.699363	0.207287	0.01841	0.35988
PTPN12	-1.01618629661215	0.494422	0.0647773	0.0184479	0.360111
LINC00909	-1.29302650197097	0.408094	0.0404858	0.0184518	0.360111
SETD5-AS1	-0.420425555297929	0.747204	0.306883	0.0184957	0.360418
FPGS	-0.73721034690933	0.599898	0.103644	0.0184976	0.360418
PTGER3	#NUM!	0	0.0161943	0.0185148	0.36046
SNORA76	0.31899023880314	1.24746	0.490688	0.0185462	0.360778
SNX6	-0.410073961019207	0.752585	0.345749	0.0185997	0.361527
BSDC1	-0.598680541742554	0.660358	0.154656	0.0186403	0.361627
TMEM59	-0.232054749841671	0.851421	1.13036	0.0186792	0.361627
FHL1	-1.46142403366669	0.363135	0.0558704	0.0186525	0.361627
PSAT1	1.09929092080779	2.14249	0.0340081	0.0186471	0.361627
KSR2	2.68425342152895	6.42748	0.00647773	0.0186812	0.361627
GLYR1	-0.721738938146891	0.606366	0.110121	0.0186952	0.361627
PEPD	-0.566971682015214	0.675032	0.155466	0.0187118	0.361656
STC2	3.42121901569515	10.7125	0.0048583	0.0187301	0.361719
ZDHHC3	-0.775178197108351	0.584316	0.102024	0.0187485	0.361782
FSTL3	1.5732221091402	2.97569	0.0696356	0.0188079	0.362638
CLNK	1.32168334214424	2.49958	0.0315789	0.0189273	0.363291
PCDH1	1.32168334214424	2.49958	0.0210526	0.0189273	0.363291
IDH3G	-0.466562756965662	0.723687	0.243725	0.0189194	0.363291
CDK2AP2	-0.42545405707926	0.744604	0.332794	0.0189052	0.363291
TJP3	1.32168334214424	2.49958	0.0210526	0.0189273	0.363291
CTC-241F20.3	-1.03315937521586	0.488639	0.0566802	0.0189326	0.363291
PNPLA4	-1.53297729469172	0.345563	0.0291498	0.0190254	0.363619
BLK	-1.52519994410001	0.347431	0.0348178	0.0190224	0.363619
TUBA1A	-0.485671579913367	0.714165	0.297976	0.0190076	0.363619
METTL2A	-1.44502959541602	0.367285	0.0331984	0.0190185	0.363619
CD22	-2.54456526896693	0.171399	0.0218623	0.0189772	0.363619
BCL2	-0.50803939294182	0.703177	0.209717	0.0190672	0.364128
MED10	-0.345946816246753	0.786791	0.391903	0.0190972	0.364411
USF2	-0.550211832108078	0.68292	0.17085	0.0191322	0.364788
TMEM167A	-0.435840423961359	0.739263	0.340891	0.0192283	0.36604
PSMC4	-0.422246199771733	0.746262	0.291498	0.0192269	0.36604
EIF5A	-0.431631740200478	0.741423	0.42834	0.0192642	0.366433
ARMC10	-0.612203985842299	0.654197	0.138462	0.0193926	0.368583
ZNF346	-1.90070907919221	0.267812	0.0218623	0.0194568	0.369218
BTRC	-1.90070907919221	0.267812	0.0218623	0.0194568	0.369218
ZZEF1	0.777362825920431	1.71399	0.0582996	0.019494	0.369631
OAZ2	-0.688488462913055	0.620504	0.191093	0.0195178	0.36979
CLTA	-0.320949234815723	0.800543	0.51498	0.0195478	0.370068
GTF3C1	-1.10715995665964	0.464207	0.0591093	0.0196621	0.371938
KIF2A	-0.623175103663301	0.64924	0.139271	0.019691	0.372192
LAPTM4B	0.876898499471344	1.83642	0.0736842	0.0197262	0.372563
RCBTB2	-0.833594883333673	0.561129	0.08583	0.0198091	0.37354
MYH11	-2.54456526896693	0.171399	0.0874494	0.0198062	0.37354
TRMT44	1.1988265943587	2.29553	0.0234818	0.0198571	0.374152
STK17B	0.26499133638838	1.20163	0.768421	0.0199551	0.375703
2022-09-06	-0.289161792880093	0.818377	0.782186	0.0199884	0.376035
MRPL20	-0.286275459979891	0.820016	0.596761	0.0204033	0.376957
SH3BGRL3	-0.188852918431978	0.877303	6.5749	0.0203911	0.376957
CTSS	-0.315746578471054	0.803435	0.498785	0.0201524	0.376957
GOLT1A	3.09929092080779	8.56997	0.00404858	0.0204457	0.376957
GNG4	3.09929092080779	8.56997	0.00404858	0.0204457	0.376957
HNRNPA3	-0.244441544397921	0.844142	1.12874	0.0201354	0.376957
UBE2E3	-0.485671579913367	0.714165	0.213765	0.0202695	0.376957
CCDC12	-0.323400151014489	0.799184	0.420243	0.0202153	0.376957
WDR1	-0.333939695237024	0.793367	0.590283	0.0201194	0.376957
SLC7A11	3.09929092080779	8.56997	0.00404858	0.0204457	0.376957
CDH17	3.09929092080779	8.56997	0.00404858	0.0204457	0.376957
CNTNAP3B	3.09929092080779	8.56997	0.00404858	0.0204457	0.376957
PAPPA	3.09929092080779	8.56997	0.00404858	0.0204457	0.376957
ASAH2	3.09929092080779	8.56997	0.00404858	0.0204457	0.376957
CYP2C18	3.09929092080779	8.56997	0.00404858	0.0204457	0.376957
MYL6	-0.172380161236305	0.887377	6.63806	0.0201241	0.376957
AC079602.1	3.09929092080779	8.56997	0.00404858	0.0204457	0.376957
SYNE2	-0.353399119950452	0.782738	0.472065	0.0200995	0.376957
BATF	0.466161137626126	1.38143	0.446154	0.0201936	0.376957
PPIB	-0.241458349724781	0.84589	1.13279	0.020262	0.376957
ULK3	-0.862234931377576	0.5501	0.0753036	0.0202344	0.376957
FOXL1	3.09929092080779	8.56997	0.00404858	0.0204457	0.376957
CCL15	3.09929092080779	8.56997	0.00404858	0.0204457	0.376957
ESR2	3.09929092080779	8.56997	0.00404858	0.0204457	0.376957
RP4-800J21.3	3.09929092080779	8.56997	0.00404858	0.0204457	0.376957
ATP1A4	3.09929092080779	8.56997	0.00404858	0.0204457	0.376957
BANF1	-0.31668066399471	0.802915	0.573279	0.0205074	0.377805
RAB8B	-0.601148797333302	0.659229	0.151417	0.0205463	0.378232
BACH1	0.85417842297126	1.80773	0.0477733	0.0205816	0.37859
WDFY1	-1.00762428310872	0.497365	0.0558704	0.020717	0.380405
SERPINA4	-2.90070907919221	0.133906	0.0137652	0.0207436	0.380405
ZNF626	-1.00762428310872	0.497365	0.0558704	0.020717	0.380405
THAP7-AS1	-2.90070907919221	0.133906	0.0137652	0.0207436	0.380405
PDK2	-1.29302650197097	0.408094	0.0404858	0.0207634	0.380478
S100PBP	-0.781127463439537	0.581912	0.0834008	0.0209219	0.381924
CCDC136	1.36232532664158	2.57099	0.0178138	0.0209217	0.381924
NCAPG2	1.36232532664158	2.57099	0.0178138	0.0209217	0.381924
MRPL43	-0.440074713473255	0.737096	0.237247	0.0208985	0.381924
PFKM	1.36232532664158	2.57099	0.0178138	0.0209217	0.381924
ZNF253	-1.30280752276356	0.405337	0.0356275	0.0209932	0.382934
AP3B1	-0.769464545913957	0.586635	0.0866397	0.0210256	0.383235
CLSPN	-2.36014069782951	0.194772	0.0194332	0.0210567	0.383452
UXS1	0.520931154910884	1.43488	0.147368	0.0210695	0.383452
LINC01057	1.79973063894888	3.48155	0.017004	0.0211767	0.384593
UHRF1BP1	#NUM!	0	0.0105263	0.0212121	0.384593
CA9	#NUM!	0	0.0105263	0.0212121	0.384593
UBTF	-0.601148797333302	0.659229	0.137652	0.0212123	0.384593
C21orf58	#NUM!	0	0.0105263	0.0212121	0.384593
RPA2	-0.383243766989168	0.766712	0.328745	0.0213059	0.384887
PARL	-0.512143791274558	0.70118	0.177328	0.0213221	0.384887
ZDHHC16	-1.04366703303425	0.485093	0.0526316	0.0212913	0.384887
DIP2B	0.805559717751078	1.74782	0.0558704	0.0213247	0.384887
SETDB2	-1.04366703303425	0.485093	0.0526316	0.0212913	0.384887
PKD1	-1.57878098430485	0.334765	0.0299595	0.0212726	0.384887
APPL1	-0.666243825555187	0.630145	0.124696	0.0213764	0.385281
COX18	1.03516058338808	2.04934	0.0364372	0.0213786	0.385281
RALA	-0.661521415312784	0.632211	0.127935	0.0214753	0.386733
GPATCH4	-0.694258201724784	0.618027	0.108502	0.0215263	0.38707
CDKN2AIPNL	-0.694258201724784	0.618027	0.108502	0.0215263	0.38707
HADHA	-0.330325043393947	0.795357	0.478543	0.021592	0.387961
PERP	-0.432322155320432	0.741068	0.318219	0.0216232	0.388231
CCNT1	-1.157048832452	0.448429	0.0421053	0.0216564	0.388246
RNF185	-1.157048832452	0.448429	0.0421053	0.0216564	0.388246
PPP1R12A	-0.344892924130571	0.787366	0.442915	0.0216726	0.388246
TOR1AIP1	0.507571053911329	1.42165	0.14413	0.0216929	0.388321
MED11	-0.598146309171779	0.660602	0.127126	0.0217287	0.388672
R3HDM1	-0.975997206496448	0.508388	0.0591093	0.0218239	0.389877
DHRS4	-0.860067094694865	0.550927	0.0712551	0.0218286	0.389877
COPE	-0.233632181337506	0.850491	1.04291	0.0218966	0.390802
HLA-F	-0.244068554611084	0.844361	0.842105	0.0220157	0.392635
MED16	-0.793793875275698	0.576825	0.0801619	0.0220598	0.39313
ENG	-0.807599674800729	0.571332	0.107692	0.0221292	0.394073
PDLIM2	-0.400782682326854	0.757447	0.325506	0.0221772	0.394635
CCDC104	-0.657039998225348	0.634178	0.131174	0.0222245	0.394903
2022-09-02	-0.384524856456466	0.766031	0.393522	0.0222416	0.394903
NHP2L1	-0.236945010763456	0.84854	0.859109	0.0222308	0.394903
C1orf63	-0.251739966023833	0.839883	0.761943	0.022332	0.395227
PSMA5	-0.318749066632578	0.801765	0.535223	0.0223256	0.395227
IL1RL1	1.86482566717077	3.64224	0.0218623	0.0222874	0.395227
CD3EAP	-2.98817192044255	0.126029	0.0145749	0.0223022	0.395227
PRR5	-0.883431087760376	0.542077	0.0842105	0.0223422	0.395227
CD97	-0.348472390104207	0.785415	0.476923	0.0224145	0.396214
MMEL1	1.90664584286539	3.74936	0.00890688	0.0228507	0.397802
MED8	-0.668893403969137	0.628989	0.11417	0.0226123	0.397802
ST6GALNAC3	1.90664584286539	3.74936	0.00890688	0.0228507	0.397802
TRAPPC12	-0.88053119725458	0.543167	0.0720648	0.0226742	0.397802
KCNS3	#NUM!	0	0.00890688	0.0228191	0.397802
HDAC4	-1.53297729469172	0.345563	0.0291498	0.0225752	0.397802
COMMD8	-0.386135906362451	0.765176	0.338462	0.0227052	0.397802
ZFAND3	-0.723831317108131	0.605487	0.0955466	0.0228386	0.397802
DKFZP779L1853	#NUM!	0	0.00890688	0.0228191	0.397802
ZBTB39	#NUM!	0	0.00890688	0.0228191	0.397802
RP11-181C3.1	1.90664584286539	3.74936	0.00890688	0.0228507	0.397802
GREM1	1.61386409363755	3.06071	0.0137652	0.0228854	0.397802
RASL12	#NUM!	0	0.00890688	0.0228191	0.397802
NETO2	1.90664584286539	3.74936	0.00890688	0.0228507	0.397802
NR1D1	-1.22263717407957	0.428499	0.0437247	0.0228738	0.397802
RP11-166P13.4	1.61386409363755	3.06071	0.0137652	0.0228854	0.397802
SLC16A6	#NUM!	0	0.00890688	0.0228191	0.397802
PHLPP1	1.90664584286539	3.74936	0.00890688	0.0228507	0.397802
DAZAP1	-0.532977294691724	0.691127	0.19919	0.0227324	0.397802
ZNF69	#NUM!	0	0.00890688	0.0228191	0.397802
ASPHD2	1.90664584286539	3.74936	0.00890688	0.0228507	0.397802
PRDM15	1.90664584286539	3.74936	0.00890688	0.0228507	0.397802
RP11-117D22.2	#NUM!	0	0.00890688	0.0228191	0.397802
TADA3	-0.528106846233763	0.693464	0.221862	0.0229028	0.397815
IFRD2	-0.754858212728756	0.592605	0.097166	0.0229263	0.397936
ID4	-3.07063408063452	0.119027	0.0153846	0.0229736	0.398468
HIATL1	0.751367617387484	1.68339	0.0607287	0.0230211	0.399005
RNF114	-0.493939195896968	0.710084	0.188664	0.0231488	0.400929
TRAT1	-0.385394351454895	0.76557	0.42753	0.0232736	0.4028
MYEOV2	-0.230857680884542	0.852128	0.896356	0.0233148	0.402931
PRRC1	-0.900709079192211	0.535623	0.0607287	0.0233075	0.402931
BTG2	-0.539442836354347	0.688037	0.263158	0.0234435	0.40481
EPAS1	-0.755511163652275	0.592336	0.175709	0.0234741	0.40481
PTPRB	1.32168334214424	2.49958	0.0210526	0.0234697	0.40481
C4orf21	#NUM!	0	0.011336	0.0235252	0.405399
LCN2	0.356706254140426	1.2805	0.443725	0.0235449	0.405448
DYNLRB1	-0.268128558238315	0.830396	0.669636	0.0236076	0.406237
KLHL17	2.42121901569515	5.35623	0.00566802	0.0240386	0.406658
ZBTB8A	2.42121901569515	5.35623	0.00566802	0.0240386	0.406658
SMAP2	0.362325326641587	1.2855	0.34332	0.0237129	0.406658
CTTNBP2NL	1.18675376205813	2.2764	0.0267206	0.0238069	0.406658
VTCN1	2.42121901569515	5.35623	0.00566802	0.0240386	0.406658
LINC01125	2.42121901569515	5.35623	0.00566802	0.0240386	0.406658
PLCL1	2.42121901569515	5.35623	0.00566802	0.0240386	0.406658
FKBP1C	2.42121901569515	5.35623	0.00566802	0.0240386	0.406658
SOD2	-0.670096151050794	0.628465	0.235628	0.0237795	0.406658
DOK2	-0.390812393571926	0.7627	0.339271	0.0237282	0.406658
LY6H	2.42121901569515	5.35623	0.00566802	0.0240386	0.406658
OGN	2.42121901569515	5.35623	0.00566802	0.0240386	0.406658
RNF183	2.42121901569515	5.35623	0.00566802	0.0240386	0.406658
UAP1L1	1.2062061247243	2.3073	0.0218623	0.0238403	0.406658
PPAPDC1A	2.42121901569515	5.35623	0.00566802	0.0240386	0.406658
PRR13	-0.220977950157882	0.857984	0.985425	0.0236934	0.406658
NID2	2.42121901569515	5.35623	0.00566802	0.0240386	0.406658
JMJD7-PLA2G4B	2.42121901569515	5.35623	0.00566802	0.0240386	0.406658
RP11-452L6.1	2.42121901569515	5.35623	0.00566802	0.0240386	0.406658
TTC19	-0.485671579913367	0.714165	0.187854	0.0239139	0.406658
NLE1	-1.48567157991337	0.357082	0.0283401	0.0238246	0.406658
WISP2	2.42121901569515	5.35623	0.00566802	0.0240386	0.406658
HSPB6	-2.26994288885793	0.207338	0.0275304	0.0236534	0.406658
AC018755.1	2.42121901569515	5.35623	0.00566802	0.0240386	0.406658
NR0B2	2.09929092080779	4.28499	0.00728745	0.0242689	0.406825
PAX8	2.09929092080779	4.28499	0.00728745	0.0242689	0.406825
WNT7A	2.09929092080779	4.28499	0.00728745	0.0242689	0.406825
DIRC2	2.09929092080779	4.28499	0.00728745	0.0242689	0.406825
STS	2.09929092080779	4.28499	0.00728745	0.0242689	0.406825
TCEB1	-0.326767984562307	0.797321	0.48664	0.0242251	0.406825
FAM19A2	2.09929092080779	4.28499	0.00728745	0.0242689	0.406825
KTN1	-0.290828946266725	0.817432	0.642105	0.0240972	0.406825
FOXF1	2.09929092080779	4.28499	0.00728745	0.0242689	0.406825
AMZ2	-0.485671579913367	0.714165	0.194332	0.0242224	0.406825
SECTM1	2.09929092080779	4.28499	0.00728745	0.0242689	0.406825
LIMK2	-1.10234294036186	0.465759	0.0453441	0.0241445	0.406825
IL26	-1.51961891183671	0.348778	0.0404858	0.024111	0.406825
UBA6-AS1	-1.157048832452	0.448429	0.0421053	0.0243545	0.407429
AK1	-0.82354121866975	0.565053	0.0931174	0.0243558	0.407429
ZNF714	1.19240032519927	2.28533	0.0251012	0.0243243	0.407429
COL16A1	1.1988265943587	2.29553	0.0234818	0.0244017	0.407467
LONRF2	3.68425342152895	12.855	0.00566802	0.0244429	0.407467
SLC35B2	-0.822706567190938	0.56538	0.0736842	0.0244368	0.407467
ZNF117	1.1988265943587	2.29553	0.0234818	0.0244017	0.407467
KIR2DL4	3.68425342152895	12.855	0.00566802	0.0244429	0.407467
PHB2	-0.394117642023927	0.760955	0.318219	0.0245671	0.408968
TUBGCP3	0.84553432856201	1.79693	0.0461538	0.0245523	0.408968
NIFK	-0.46981762871253	0.722056	0.195951	0.0248077	0.412117
METTL25	-1.83930853452807	0.279456	0.0210526	0.0247973	0.412117
TPPP3	-1.38183576892883	0.38373	0.0639676	0.0247745	0.412117
AIM1L	1.38879753800278	2.6186	0.0161943	0.0248335	0.412261
NR1H2	-0.485671579913367	0.714165	0.197571	0.0248621	0.412449
PPP3R1	0.703362244476649	1.6283	0.0712551	0.0250119	0.414566
SUN2	-0.358057383329019	0.780214	0.382186	0.0250242	0.414566
CTSK	0.805559717751078	1.74782	0.0558704	0.0250944	0.415147
NICN1	-1.36014069782951	0.389544	0.0315789	0.0251043	0.415147
BCAT2	0.758254002972727	1.69144	0.0550607	0.0251111	0.415147
FCER2	-1.70806400124981	0.306071	0.0259109	0.0251788	0.415978
TRMT2A	-0.745058208732016	0.596644	0.0817814	0.0252909	0.417544
NPM1	-0.160880352543286	0.894479	3.58219	0.0254411	0.419455
MYOM2	-3.26528151148807	0.104005	0.0874494	0.0254647	0.419455
UBE4A	-0.975997206496448	0.508388	0.0591093	0.025467	0.419455
GMIP	-0.708064001249814	0.612141	0.102024	0.0254766	0.419455
ZNF672	-1.01618629661215	0.494422	0.0518219	0.0255121	0.419751
NCL	-0.275623455709526	0.826093	0.808907	0.0256908	0.422402
EMD	-0.523639430112388	0.695615	0.165182	0.0257517	0.422846
ENY2	-0.30638852377282	0.808664	0.51417	0.025753	0.422846
IKZF2	0.97376003872393	1.96395	0.037247	0.0258034	0.423094
ARF6	0.269215922250108	1.20515	0.62753	0.0257908	0.423094
RHOT2	0.399950398941505	1.31946	0.214575	0.0258727	0.423941
CDK7	-1.26327915857692	0.416596	0.0348178	0.0259087	0.424233
PIF1	-2.36014069782951	0.194772	0.0194332	0.0259258	0.424233
TRMT13	-0.565524887602581	0.67571	0.138462	0.0259545	0.424413
FRMD4B	-0.921770694720041	0.527861	0.0696356	0.026025	0.425276
ARHGEF3	-0.44502959541602	0.734569	0.22834	0.0262348	0.42725
AAAS	-0.877989002692126	0.544125	0.0639676	0.0262345	0.42725
TAOK3	-0.393553377924935	0.761252	0.299595	0.0261788	0.42725
XPO4	-1.05598730467012	0.480968	0.048583	0.0261877	0.42725
ZNF429	0.876898499471344	1.83642	0.0421053	0.0262042	0.42725
SPCS1	-0.222637174079573	0.856997	1.00324	0.0263552	0.428659
FTSJ2	-0.708064001249814	0.612141	0.0947368	0.0263587	0.428659
COL4A2	-1.25029351698244	0.420363	0.153036	0.0263749	0.428659
ZCCHC17	-0.552785775771903	0.681703	0.164372	0.0264255	0.429191
NDUFS8	-0.293026501970971	0.816188	0.563563	0.0264884	0.429922
MEPCE	-1.65559658135568	0.317406	0.0251012	0.0265252	0.430228
MTCH1	-0.40225557172573	0.756674	0.276113	0.0265608	0.430515
SPARCL1	-1.18682709813905	0.439268	0.737652	0.0266398	0.431503
CALD1	-1.11686954681714	0.461093	0.530364	0.0267305	0.43268
GABARAP	0.275140756207206	1.21011	0.547368	0.0267587	0.432846
ISG15	0.394884867881689	1.31484	1.01134	0.0271275	0.432965
LINC00339	-2.1486365926358	0.225526	0.017004	0.026902	0.432965
TGFBR3	-1.13336983598249	0.45585	0.0461538	0.0269173	0.432965
C1orf162	-0.51868663714133	0.698007	0.237247	0.0270532	0.432965
PPP1R15B	-1.157048832452	0.448429	0.0421053	0.0271629	0.432965
CLCN3	-0.981629074575778	0.506408	0.0550607	0.0268968	0.432965
C6orf15	-2.80759967480073	0.142833	0.0129555	0.0270596	0.432965
HACE1	1.68425342152895	3.21374	0.0121457	0.0268956	0.432965
SMPD2	-1.157048832452	0.448429	0.0421053	0.0271629	0.432965
CLIP2	-2.22263717407957	0.214249	0.0178138	0.0271105	0.432965
MEGF9	-2.1486365926358	0.225526	0.017004	0.026902	0.432965
SNAPC4	-2.80759967480073	0.142833	0.0129555	0.0270596	0.432965
FXYD2	-0.543387077769653	0.686158	0.327126	0.026953	0.432965
IFNG-AS1	-2.1486365926358	0.225526	0.017004	0.026902	0.432965
MTERFD3	-1.157048832452	0.448429	0.0421053	0.0271629	0.432965
KCTD10	-1.4032094197214	0.378087	0.0323887	0.0270442	0.432965
THSD4	-2.80759967480073	0.142833	0.0129555	0.0270596	0.432965
ITGAX	-2.1486365926358	0.225526	0.017004	0.026902	0.432965
CNEP1R1	0.84553432856201	1.79693	0.0461538	0.0271439	0.432965
NME1	-0.46013648780623	0.726917	0.303644	0.0271424	0.432965
PLAGL2	-2.80759967480073	0.142833	0.0129555	0.0270596	0.432965
TBCB	-0.292318083080778	0.816589	0.569231	0.027082	0.432965
HGSNAT	-0.760531421143951	0.590279	0.101215	0.0272241	0.433653
CITED4	-1.30280752276356	0.405337	0.0356275	0.0273668	0.434486
UBA7	-0.763205555442276	0.589186	0.0825911	0.0273511	0.434486
ATAD1	0.470128616176095	1.38523	0.154656	0.0273386	0.434486
DTD1	-0.598146309171779	0.660602	0.127126	0.0273409	0.434486
HPS4	-0.641790781830649	0.640917	0.123077	0.0273669	0.434486
EML4	-0.371599813204571	0.772925	0.348178	0.0274359	0.434783
ARAP2	-0.645452023950135	0.639292	0.130364	0.0274199	0.434783
ATP8A1	-0.739428172159151	0.598977	0.0963563	0.02744	0.434783
MAGED2	-0.42795608205708	0.743314	0.267206	0.0274682	0.434944
EPHA1	0.819183001615057	1.76441	0.0502024	0.0274879	0.434969
USP1	-0.512638627513635	0.700939	0.174089	0.0275201	0.435191
COL4A1	-1.21521970251709	0.430707	0.188664	0.0275746	0.435766
TLE1	-0.779402782970078	0.582608	0.117409	0.027659	0.436791
CECR1	-0.822706567190938	0.56538	0.0736842	0.0276758	0.436791
ZNF318	-1.6011487973333	0.329614	0.0242915	0.0277193	0.436901
SOCS6	-1.6011487973333	0.329614	0.0242915	0.0277193	0.436901
LINC01116	0.666331513531683	1.58703	0.0761134	0.0277412	0.43696
RBP5	#NUM!	0	0.0097166	0.0277711	0.437144
CMC2	-0.431900323472386	0.741285	0.2583	0.0277992	0.4373
ADAMTS9	-1.61691611319162	0.326032	0.042915	0.0278198	0.437338
AP3S1	0.319680989233095	1.24805	0.395951	0.0279024	0.438103
CLIC3	-0.547955858167708	0.683989	0.455061	0.027905	0.438103
KDM7A	0.867965374701332	1.82509	0.0404858	0.0279804	0.439
ADPRHL2	-0.642176065593358	0.640746	0.112551	0.0282614	0.44283
TNRC6A	-0.590008239728102	0.664339	0.136842	0.0282516	0.44283
TSC22D4	-0.346372542501817	0.786559	0.404049	0.0283365	0.443717
SIRPG	0.41310636990783	1.33155	0.280972	0.0284415	0.445071
ANTXR1	1.02529033936401	2.03537	0.0315789	0.0285821	0.44698
TCHP	-1.02623996127607	0.490988	0.0477733	0.0286276	0.4474
AKAP17A	-0.672084704144248	0.627599	0.103644	0.0287828	0.448657
CUL5	-0.769464545913957	0.586635	0.0866397	0.0287774	0.448657
PTGER2	-0.573668060911195	0.671906	0.179757	0.0287458	0.448657
SCAND1	0.263520316586097	1.2004	0.534413	0.0287298	0.448657
KCNK17	-3.36014069782951	0.0973861	0.0186235	0.0289176	0.450465
COA4	-0.448771997101837	0.732666	0.209717	0.029005	0.451533
SMC3	-0.387208941027679	0.764607	0.295547	0.029107	0.452828
TBL1XR1	-0.513685956082963	0.700431	0.167611	0.0291713	0.453532
CEBPD	-0.650165617541614	0.637207	0.243725	0.0292278	0.453532
NOL8	-0.674433223368534	0.626578	0.110931	0.0292021	0.453532
SUPT5H	-0.54707212457751	0.684408	0.153846	0.0292155	0.453532
KDM5B	-0.975997206496448	0.508388	0.0591093	0.0293001	0.453774
LY86	-1.1983896278329	0.435761	0.0574899	0.0292987	0.453774
USP9Y	1.1988265943587	2.29553	0.0234818	0.0292684	0.453774
RP4-575N6.4	-2.98817192044255	0.126029	0.0145749	0.0294576	0.454746
AGT	-2.98817192044255	0.126029	0.0291498	0.0294576	0.454746
KIAA1191	0.591144017137468	1.50644	0.0882591	0.029401	0.454746
TBXAS1	-0.993818483583693	0.502147	0.0639676	0.029436	0.454746
YWHAB	-0.211719776913224	0.863507	1.27126	0.0294195	0.454746
VCP	-0.358057383329019	0.780214	0.382186	0.0294772	0.454757
DCTN2	-0.405181662052998	0.755141	0.267206	0.0295309	0.455291
PITPNM1	-1.12310150052866	0.459106	0.0412955	0.0295742	0.455458
CTRB1	-0.798829465172998	0.574815	0.210526	0.0295796	0.455458
FAM104A	-0.534789346478058	0.690259	0.25587	0.0296831	0.456465
SDC4	0.625359732475379	1.5426	0.104453	0.029681	0.456465
OPA3	-1.18611129805446	0.439486	0.0380567	0.0297249	0.456816
PRDM4	-1.43676197943242	0.369395	0.0275304	0.0297817	0.457395
EIF2D	-0.842606124628643	0.557635	0.0744939	0.02982	0.457692
LAMTOR2	-0.312135324918674	0.805449	0.444534	0.0299479	0.457898
CMPK2	1.02128840880652	2.02973	0.0299595	0.0298841	0.457898
YWHAQ	-0.267411400156306	0.830809	1.0664	0.0299031	0.457898
BIN1	-0.30605318226721	0.808852	0.496356	0.0299425	0.457898
NR3C1	0.365684338731493	1.28849	0.37085	0.0299159	0.457898
TIMM9	-0.521516778860089	0.696639	0.174899	0.0299468	0.457898
KRCC1	-0.462951503413284	0.7255	0.204858	0.0301107	0.457909
BANK1	-1.4587045323131	0.36382	0.0502024	0.0301394	0.457909
ERGIC1	-0.723831317108131	0.605487	0.0955466	0.030088	0.457909
PMPCA	-0.646952486946427	0.638628	0.109312	0.030134	0.457909
UNC5B	#NUM!	0	0.00809717	0.0300512	0.457909
FRAT1	#NUM!	0	0.00809717	0.0300512	0.457909
PMCH	4.69281543503237	25.863	0.148178	0.0300918	0.457909
PSMD9	-0.403209419721394	0.756174	0.260729	0.0300556	0.457909
RP11-1017G21.5	#NUM!	0	0.00809717	0.0300512	0.457909
AC011043.1	#NUM!	0	0.00809717	0.0300512	0.457909
AGPAT1	-0.877989002692126	0.544125	0.0639676	0.0301823	0.458227
ARL6IP4	-0.207454975937606	0.866064	1.02105	0.0301985	0.458227
C20orf196	0.639859302170494	1.55818	0.0769231	0.0302348	0.458488
HPS1	-0.485671579913367	0.714165	0.17166	0.0303453	0.459548
EMG1	-0.461824837958998	0.726067	0.195142	0.0303294	0.459548
RP11-94L15.2	-0.40613281492816	0.754644	0.270445	0.0303622	0.459548
JADE1	-0.751565639886401	0.593959	0.104453	0.0303996	0.459825
CIZ1	-0.802528685253308	0.573343	0.0728745	0.0304323	0.46003
C9orf16	-0.236519887320479	0.84879	1.12146	0.0304954	0.460694
TKTL1	#NUM!	0	0.0105263	0.0305442	0.461141
SFPQ	-0.333668486468316	0.793516	0.419433	0.0306632	0.462209
COBLL1	-1.83930853452807	0.279456	0.0210526	0.0306893	0.462209
ATP5G3	-0.233284418279081	0.850696	1.15385	0.0307099	0.462209
CASC7	0.581891703899265	1.49681	0.100405	0.0307385	0.462209
P4HA1	0.649488003368268	1.56861	0.0785425	0.030717	0.462209
TNFSF12	-0.678316657855763	0.624894	0.100405	0.0306468	0.462209
SNORD3B-2	-2.01618629661215	0.247211	0.0234818	0.0307498	0.462209
HMGB2	-0.298371802790851	0.81317	1.32146	0.0308358	0.463213
ECM1	-1.08513365032964	0.471349	0.0493927	0.030869	0.463422
GRK6	-0.513152316335474	0.70069	0.17085	0.030899	0.463582
ARFGAP2	-0.426170568164705	0.744235	0.207287	0.0310043	0.46429
NOTCH3	-1.19138624009513	0.437882	0.133603	0.0309947	0.46429
TSEN34	-0.628629533755409	0.646791	0.111741	0.0309672	0.46429
ADK	0.579283861927405	1.49411	0.104453	0.0310289	0.46437
SMN2	-1.31574657847106	0.401718	0.0307692	0.0311326	0.465341
PLEKHA4	-2.36014069782951	0.194772	0.0194332	0.0311311	0.465341
ANXA6	-0.261111321894208	0.834445	0.748178	0.0311839	0.465528
AC010642.1	-0.604316076411987	0.657783	0.120648	0.0311806	0.465528
ZFR	-0.601148797333302	0.659229	0.123887	0.0312975	0.466355
REEP5	-0.283816089579614	0.821415	0.634008	0.0312913	0.466355
SNAPC2	-0.726679679417162	0.604293	0.0809717	0.0312877	0.466355
SLC35A2	-0.981629074575778	0.506408	0.0550607	0.0313606	0.466736
DDX21	-0.409320693783252	0.752978	0.302024	0.031362	0.466736
MTMR14	-0.657437928179847	0.634003	0.102834	0.0315697	0.467232
IDUA	-1.77517819710835	0.292158	0.0202429	0.0315705	0.467232
GUCY1A3	-1.75869007431978	0.295516	0.0267206	0.0314904	0.467232
MACC1	-1.75869007431978	0.295516	0.0267206	0.0314904	0.467232
SCML1	-1.16374348502601	0.446353	0.0469636	0.0315028	0.467232
MTMR1	-1.77517819710835	0.292158	0.0202429	0.0315705	0.467232
ZNF740	-1.77517819710835	0.292158	0.0202429	0.0315705	0.467232
ITGA7	-1.75869007431978	0.295516	0.0267206	0.0314904	0.467232
MNT	-1.77517819710835	0.292158	0.0202429	0.0315705	0.467232
SUGP1	-0.900709079192211	0.535623	0.0607287	0.0316065	0.467476
SNRPE	-0.272677856579168	0.827782	0.790283	0.0316832	0.467746
CACNA2D4	-1.41528225202197	0.374936	0.0380567	0.0316659	0.467746
AC006129.4	1.40963104141994	2.65669	0.0453441	0.0316681	0.467746
LCMT1	-0.569503170716837	0.673849	0.131984	0.0317161	0.467944
NUTF2	-0.379876915890769	0.768503	0.303644	0.0317359	0.467949
PDE1A	#NUM!	0	0.011336	0.0317619	0.468044
SLC39A3	-0.692122457380794	0.618943	0.0939271	0.0317911	0.468187
INTS3	-1.03821260294214	0.48693	0.0437247	0.0318417	0.46832
CHMP4B	-0.456671708190814	0.728665	0.213765	0.0318586	0.46832
ST13	-0.262077913677468	0.833886	0.77166	0.0318313	0.46832
ARL4C	-0.34665262005677	0.786407	0.382996	0.0319089	0.468771
TSTD1	-0.283178716014623	0.821778	0.490688	0.0320102	0.469685
THBS1	-1.67600279201752	0.312949	0.0825911	0.032004	0.469685
MLH1	-0.818246919000237	0.567131	0.0696356	0.032057	0.470084
POLR2C	-0.420083238285789	0.747382	0.234818	0.0321296	0.470862
HDAC6	-1.08833608236798	0.470303	0.0404858	0.0321745	0.471232
ACVR1	-1.1486365926358	0.451051	0.037247	0.0322228	0.471364
C12orf45	0.758254002972727	1.69144	0.0550607	0.0322151	0.471364
RPN1	-0.477356311701363	0.718293	0.187045	0.0322452	0.471404
DIEXF	0.836256514973998	1.78541	0.0445344	0.0322941	0.471832
HTATSF1	-0.485671579913367	0.714165	0.191093	0.0323536	0.472414
POLR2J3	-0.358999776424937	0.779705	0.348988	0.0324654	0.473758
RBBP6	-0.516045228956885	0.699286	0.154656	0.0325032	0.474022
CDHR2	1.38879753800278	2.6186	0.0161943	0.0325368	0.474224
HS3ST3B1	0.84553432856201	1.79693	0.0461538	0.0325751	0.474493
NEURL1	-2.29302650197097	0.204047	0.0186235	0.0326384	0.474839
CELA3A	-1.37102901397224	0.386615	0.254251	0.032631	0.474839
GBP2	0.37812403648832	1.29965	0.433198	0.0327256	0.47582
FASLG	-0.811441741095124	0.569812	0.0963563	0.0328007	0.476623
NFIA	-1.1902156963872	0.438237	0.042915	0.0329829	0.47898
TYROBP	-0.548997515282197	0.683495	0.522267	0.0330126	0.479122
PNRC1	-0.238847401260832	0.847422	1.01134	0.0331346	0.480603
FBXO32	-0.586600488764148	0.66591	0.157085	0.0331649	0.48075
RAB40B	-1.36014069782951	0.389544	0.0315789	0.0332013	0.480989
LAMTOR4	-0.207464862455322	0.866058	0.91417	0.0332974	0.48209
CDC40	-0.476738455143358	0.7186	0.174089	0.0333324	0.482305
FAM193A	-1.26327915857692	0.416596	0.0348178	0.0334012	0.482718
TMX2	-0.485671579913367	0.714165	0.161943	0.033392	0.482718
SMARCD2	-0.959602768245778	0.514198	0.0502024	0.0334369	0.482944
MAPKAPK3	-0.533926748520587	0.690672	0.162753	0.0334952	0.483413
TRMT2B	0.858282821303994	1.81288	0.0388664	0.0335096	0.483413
PTPN6	-0.372384293584255	0.772505	0.391093	0.0335705	0.484
NFIB	-1.06117375138546	0.479242	0.0753036	0.0336284	0.484078
YEATS4	-0.567465671077014	0.674801	0.135223	0.0336345	0.484078
BOLA2B	0.723781785715579	1.65151	0.0688259	0.0336364	0.484078
SLCO3A1	-0.923076892220665	0.527383	0.065587	0.0337075	0.484805
HSCB	-0.835614050970327	0.560344	0.0663968	0.0337273	0.484805
ZNF143	-0.900709079192211	0.535623	0.0607287	0.0338028	0.485368
FNBP4	-0.437462486870746	0.738432	0.224291	0.0338069	0.485368
MRPS11	-0.462951503413284	0.7255	0.204858	0.0338861	0.486215
C22orf29	-1.70806400124981	0.306071	0.0259109	0.0339176	0.486376
BCCIP	-0.642176065593358	0.640746	0.112551	0.0339406	0.486415
ITPR2	-0.818246919000237	0.567131	0.0696356	0.0340309	0.486836
MRPL42	-0.433743787869505	0.740338	0.208097	0.0340256	0.486836
KARS	-0.358866794840875	0.779777	0.312551	0.0339944	0.486836
ARHGAP15	-0.282300095377913	0.822279	0.525506	0.0340548	0.486889
HLA-DRA	-0.38198027687114	0.767384	2.28745	0.0341282	0.487508
CABIN1	-0.526029317529508	0.694463	0.155466	0.0341388	0.487508
COL9A2	1.02128840880652	2.02973	0.0299595	0.0343122	0.488842
HSPD1	-0.330101871448124	0.79548	0.448583	0.0343137	0.488842
CAMK1D	-1.02623996127607	0.490988	0.0477733	0.03427	0.488842
PDS5B	0.564253645418314	1.47862	0.097166	0.0343084	0.488842
KLRC1	0.554970404583976	1.46914	0.573279	0.0343593	0.489202
DENND1B	-0.598146309171779	0.660602	0.127126	0.0344043	0.489552
PSME2	-0.240172597278553	0.846644	1.44939	0.0345172	0.490578
NEDD4	-3.1486365926358	0.112763	0.0161943	0.0344981	0.490578
C6orf141	-2.1486365926358	0.225526	0.017004	0.0346213	0.491765
NRBP2	-2.07063408063452	0.238055	0.0161943	0.0346496	0.491877
GNAI3	-0.414332798193104	0.750366	0.237247	0.0348072	0.492818
MRPS18B	-0.393955410821751	0.76104	0.284211	0.0347772	0.492818
MXI1	0.78734691449305	1.7259	0.0526316	0.0348342	0.492818
SNAPC5	-0.569503170716837	0.673849	0.131984	0.0348592	0.492818
PTPN2	-0.414332798193104	0.750366	0.237247	0.0348072	0.492818
ONECUT2	-1.43676197943242	0.369395	0.0275304	0.0348596	0.492818
KIF16B	-1.43676197943242	0.369395	0.0275304	0.0348596	0.492818
SLC25A43	-1.54456526896694	0.342799	0.0234818	0.0349123	0.493272
TAB2	0.608965294224709	1.52516	0.0817814	0.0349343	0.493293
FHAD1	#NUM!	Inf	0.00161943	0.0382935	0.493417
FUCA1	-0.835614050970327	0.560344	0.0663968	0.0380122	0.493417
SLC30A2	#NUM!	Inf	0.00161943	0.0382935	0.493417
STK40	-1.31574657847106	0.401718	0.0307692	0.0358141	0.493417
RIMKLA	#NUM!	Inf	0.00161943	0.0382935	0.493417
CNN3	-0.869000219464872	0.547526	0.182996	0.0350123	0.493417
KCND3	#NUM!	Inf	0.00161943	0.0382935	0.493417
SELENBP1	-1.48567157991337	0.357082	0.0283401	0.0372257	0.493417
SPRR1B	-2.90070907919221	0.133906	0.0137652	0.0377508	0.493417
ZC3H11A	-0.552785775771903	0.681703	0.140891	0.0370434	0.493417
RP11-130L8.2	#NUM!	Inf	0.00161943	0.0382935	0.493417
GPR113	#NUM!	Inf	0.00161943	0.0382935	0.493417
GCKR	#NUM!	Inf	0.00161943	0.0382935	0.493417
CAPN13	#NUM!	Inf	0.00161943	0.0382935	0.493417
CLHC1	-2.90070907919221	0.133906	0.0137652	0.0377508	0.493417
RP11-299H21.1	#NUM!	Inf	0.00161943	0.0382935	0.493417
POLR2D	-0.928189815614317	0.525517	0.0534413	0.035091	0.493417
CCNT2	-0.752186554482123	0.593703	0.08583	0.0376919	0.493417
MMADHC	-0.39497326962163	0.760503	0.287449	0.0353333	0.493417
SLC4A10	-1.80759967480073	0.285666	0.0275304	0.0365994	0.493417
TTC30B	#NUM!	Inf	0.00161943	0.0382935	0.493417
LRRN1	#NUM!	Inf	0.00161943	0.0382935	0.493417
OSBPL10	-2.70806400124981	0.153035	0.0121457	0.0353327	0.493417
MYRIP	#NUM!	Inf	0.00161943	0.0382935	0.493417
TMIE	#NUM!	Inf	0.00161943	0.0382935	0.493417
KIF9-AS1	#NUM!	Inf	0.00161943	0.0382935	0.493417
RP13-131K19.7	#NUM!	Inf	0.00161943	0.0382935	0.493417
TRMT10C	-0.576274128694274	0.670694	0.122267	0.0349642	0.493417
TM4SF1	0.429439522500118	1.34671	0.369231	0.0362987	0.493417
P2RY1	#NUM!	Inf	0.00161943	0.0382935	0.493417
AREG	-2.65559658135568	0.158703	0.0234818	0.0352331	0.493417
THAP9	#NUM!	Inf	0.00161943	0.0382935	0.493417
RP11-215G15.5	#NUM!	Inf	0.00161943	0.0382935	0.493417
EIF4EBP3	#NUM!	Inf	0.00161943	0.0382935	0.493417
PCDHAC2	#NUM!	Inf	0.00161943	0.0382935	0.493417
RP11-844P9.2	#NUM!	Inf	0.00161943	0.0382935	0.493417
RP11-456H18.2	#NUM!	Inf	0.00161943	0.0382935	0.493417
HIST1H1D	-0.520605370022753	0.697079	0.224291	0.0363034	0.493417
CUL9	0.961787397057853	1.94772	0.0340081	0.0368592	0.493417
MB21D1	-0.831446416755096	0.561966	0.0623482	0.0365035	0.493417
THSD7A	-3.07063408063452	0.119027	0.0153846	0.03605	0.493417
NPSR1	#NUM!	Inf	0.00161943	0.0382935	0.493417
RP11-166O4.5	#NUM!	Inf	0.00161943	0.0382935	0.493417
STYXL1	0.731559136307299	1.66043	0.0574899	0.0370543	0.493417
AC002451.3	#NUM!	Inf	0.00161943	0.0382935	0.493417
RP5-884M6.1	#NUM!	Inf	0.00161943	0.0382935	0.493417
P2RY8	-0.742011333173151	0.597905	0.0890688	0.0369305	0.493417
RPS6KA3	0.433709959878349	1.3507	0.182186	0.0350197	0.493417
ARX	#NUM!	Inf	0.00161943	0.0382935	0.493417
GDPD2	#NUM!	Inf	0.00161943	0.0382935	0.493417
PNCK	#NUM!	Inf	0.00161943	0.0382935	0.493417
ERICH1	-0.382578086949262	0.767066	0.267206	0.0375722	0.493417
PNMA2	#NUM!	Inf	0.00161943	0.0382935	0.493417
RP11-16E18.3	#NUM!	Inf	0.00161943	0.0382935	0.493417
RP11-267M23.4	#NUM!	Inf	0.00161943	0.0382935	0.493417
MED30	-0.540533514947885	0.687517	0.14332	0.0377655	0.493417
UGCG	-0.700939566816433	0.615171	0.105263	0.0371358	0.493417
GSN-AS1	#NUM!	Inf	0.00161943	0.0382935	0.493417
NR6A1	#NUM!	Inf	0.00161943	0.0382935	0.493417
PAEP	#NUM!	Inf	0.00161943	0.0382935	0.493417
EDF1	-0.166713522185895	0.89087	1.78381	0.0357094	0.493417
CASC10	#NUM!	Inf	0.00161943	0.0382935	0.493417
ANKRD26	-1.01618629661215	0.494422	0.0518219	0.035133	0.493417
CEP55	1.68425342152895	3.21374	0.0121457	0.0364472	0.493417
CYP2C9	#NUM!	Inf	0.00161943	0.0382935	0.493417
ENTPD1-AS1	-1.12310150052866	0.459106	0.0412955	0.0361861	0.493417
TALDO1	-0.296814762460678	0.814048	0.479352	0.0358189	0.493417
CEND1	#NUM!	Inf	0.00161943	0.0382935	0.493417
TRAF6	-1.38613590636245	0.382588	0.0267206	0.0371581	0.493417
ACP2	0.684253421528943	1.60687	0.0623482	0.0366288	0.493417
FADD	-0.653616217227437	0.635685	0.0955466	0.0360419	0.493417
RP11-672A2.6	#NUM!	Inf	0.00161943	0.0382935	0.493417
CTD-2547H18.1	#NUM!	Inf	0.00161943	0.0382935	0.493417
AQP11	#NUM!	Inf	0.00161943	0.0382935	0.493417
NDUFC2	-0.260206324527295	0.834968	0.678543	0.0361896	0.493417
TENM4	#NUM!	Inf	0.00161943	0.0382935	0.493417
CASP12	#NUM!	Inf	0.00161943	0.0382935	0.493417
RP11-770J1.5	#NUM!	Inf	0.00161943	0.0382935	0.493417
AP000708.1	#NUM!	Inf	0.00161943	0.0382935	0.493417
KCNJ5	#NUM!	Inf	0.00161943	0.0382935	0.493417
ERC1	-1.31574657847106	0.401718	0.0307692	0.0358141	0.493417
RP11-266K4.9	#NUM!	Inf	0.00161943	0.0382935	0.493417
KLRG1	-0.517804200854175	0.698434	0.243725	0.0367853	0.493417
GPRC5A	0.799730638948885	1.74078	0.0469636	0.0354191	0.493417
RHEBL1	-2.70806400124981	0.153035	0.0121457	0.0353327	0.493417
ALDH1L2	#NUM!	Inf	0.00161943	0.0382935	0.493417
C12orf76	-0.683117644119584	0.622818	0.0898785	0.0371109	0.493417
ZNF26	#NUM!	Inf	0.00161943	0.0382935	0.493417
ELF1	0.238842273206582	1.18005	0.642915	0.0382305	0.493417
WDFY2	-1.38613590636245	0.382588	0.0267206	0.0371581	0.493417
GPC5	#NUM!	Inf	0.00161943	0.0382935	0.493417
KCNK13	#NUM!	Inf	0.00161943	0.0382935	0.493417
RP11-521B24.3	#NUM!	Inf	0.00161943	0.0382935	0.493417
SNURF.1	#NUM!	Inf	0.00161943	0.0382935	0.493417
ALDH1A2	#NUM!	Inf	0.00161943	0.0382935	0.493417
AC105020.1	#NUM!	Inf	0.00161943	0.0382935	0.493417
AL022341.3	#NUM!	Inf	0.00161943	0.0382935	0.493417
SSTR5	#NUM!	Inf	0.00161943	0.0382935	0.493417
NPIPA7	#NUM!	Inf	0.00161943	0.0382935	0.493417
DOC2A	#NUM!	Inf	0.00161943	0.0382935	0.493417
PHKG2	-0.73469912775328	0.600943	0.0850202	0.0379835	0.493417
RP11-989E6.10	#NUM!	Inf	0.00161943	0.0382935	0.493417
CIRH1A	-0.995866312232551	0.501435	0.0469636	0.037587	0.493417
MC1R	-2.70806400124981	0.153035	0.0121457	0.0353327	0.493417
ELP5	-0.676002792017515	0.625897	0.0931174	0.0380808	0.493417
CDRT4	#NUM!	Inf	0.00161943	0.0382935	0.493417
RP11-78O7.2	#NUM!	Inf	0.00161943	0.0382935	0.493417
CCL7	#NUM!	Inf	0.00161943	0.0382935	0.493417
CTD-2020K17.1	0.844033865565716	1.79506	0.0550607	0.0363987	0.493417
2022-09-04	-1.41167099846959	0.375876	0.054251	0.0367074	0.493417
TMC8	-0.395473770941788	0.76024	0.238057	0.0381736	0.493417
ASPSCR1	-0.69907521802256	0.615967	0.0834008	0.03807	0.493417
CDH2	#NUM!	Inf	0.00161943	0.0382935	0.493417
SERPINB2	#NUM!	Inf	0.00161943	0.0382935	0.493417
FAM110A	0.656772685106837	1.57655	0.0744939	0.0360248	0.493417
CCM2L	#NUM!	Inf	0.00161943	0.0382935	0.493417
BPIFB1	#NUM!	Inf	0.00161943	0.0382935	0.493417
ZNF334	#NUM!	Inf	0.00161943	0.0382935	0.493417
ZFAS1	-0.213167974322168	0.862641	1.20729	0.0358266	0.493417
FAM65C	#NUM!	Inf	0.00161943	0.0382935	0.493417
AC004528.4	#NUM!	Inf	0.00161943	0.0382935	0.493417
DPP9	-0.796873268207671	0.575595	0.0688259	0.0352642	0.493417
PLIN3	-0.637674673358418	0.642748	0.105263	0.0365734	0.493417
CYP4F12	-2.70806400124981	0.153035	0.0121457	0.0353327	0.493417
SCGB1B2P	#NUM!	Inf	0.00161943	0.0382935	0.493417
FXYD5	-0.170294819855915	0.888661	2.12389	0.0376721	0.493417
FBXO27	#NUM!	Inf	0.00161943	0.0382935	0.493417
ZNF134	-1.38613590636245	0.382588	0.0267206	0.0371581	0.493417
C21orf62	#NUM!	Inf	0.00161943	0.0382935	0.493417
LRRC3DN	#NUM!	Inf	0.00161943	0.0382935	0.493417
RP11-34P13.7	#NUM!	Inf	0.00161943	0.0382935	0.493417
RP11-384C4.7	#NUM!	Inf	0.00161943	0.0382935	0.493417
RP11-353K11.1	#NUM!	Inf	0.00161943	0.0382935	0.493417
RP11-132N15.3	#NUM!	Inf	0.00161943	0.0382935	0.493417
EGF	#NUM!	Inf	0.00161943	0.0382935	0.493417
RNF175	#NUM!	Inf	0.00161943	0.0382935	0.493417
FUT9	#NUM!	Inf	0.00161943	0.0382935	0.493417
NRK	#NUM!	Inf	0.00161943	0.0382935	0.493417
GARNL3	#NUM!	Inf	0.00161943	0.0382935	0.493417
FCN2	#NUM!	Inf	0.00161943	0.0382935	0.493417
TNKS2-AS1	#NUM!	Inf	0.00161943	0.0382935	0.493417
RP11-755F10.3	#NUM!	Inf	0.00161943	0.0382935	0.493417
RP11-61A14.1	#NUM!	Inf	0.00161943	0.0382935	0.493417
GREB1L	#NUM!	Inf	0.00161943	0.0382935	0.493417
CLCA1	#NUM!	Inf	0.00161943	0.0382935	0.493417
CCR8	#NUM!	Inf	0.00161943	0.0382935	0.493417
UNC5A	#NUM!	Inf	0.00161943	0.0382935	0.493417
GS1-393G12.13	#NUM!	Inf	0.00161943	0.0382935	0.493417
CTD-3203P2.1	#NUM!	Inf	0.00161943	0.0382935	0.493417
MPO	#NUM!	Inf	0.00161943	0.0382935	0.493417
GS1-279B7.2	#NUM!	Inf	0.00161943	0.0382935	0.493417
RP11-757G1.6	#NUM!	Inf	0.00161943	0.0382935	0.493417
CA10	-2.07063408063452	0.238055	0.0242915	0.0367143	0.493417
MIR296	#NUM!	Inf	0.00161943	0.0382935	0.493417
CTD-2527I21.7	#NUM!	Inf	0.00161943	0.0382935	0.493417
STAU2-AS1	#NUM!	Inf	0.00161943	0.0382935	0.493417
FAM187B	#NUM!	Inf	0.00161943	0.0382935	0.493417
CTC-232P5.1	#NUM!	Inf	0.00161943	0.0382935	0.493417
RP11-417J8.3	#NUM!	Inf	0.00161943	0.0382935	0.493417
RP11-354K1.2	#NUM!	Inf	0.00161943	0.0382935	0.493417
XIRP1	#NUM!	Inf	0.00161943	0.0382935	0.493417
CLN3	#NUM!	Inf	0.00161943	0.0382935	0.493417
AF178030.2	#NUM!	Inf	0.00161943	0.0382935	0.493417
FBXO6	-0.657437928179847	0.634003	0.102834	0.0383174	0.49346
NFE2L1	-0.72852810380953	0.603519	0.0736842	0.0384264	0.494599
TSEN2	-1.26994288885793	0.414676	0.0299595	0.0385276	0.495098
IKZF1	-0.293447911362279	0.81595	0.478543	0.0384888	0.495098
TMEM55A	-0.900709079192211	0.535623	0.0526316	0.0385478	0.495098
PIGO	-1.26994288885793	0.414676	0.0299595	0.0385276	0.495098
TRIB2	-0.543157074574126	0.686267	0.136842	0.0385692	0.495109
CASP4	-0.25956374307793	0.83534	0.623482	0.0386123	0.495397
PIAS4	-1.03821260294214	0.48693	0.0437247	0.038672	0.495898
UBE2E2	-1.53297729469172	0.345563	0.0291498	0.0387072	0.495991
ZNF747	-1.77517819710835	0.292158	0.0202429	0.0387412	0.495991
MT-ND5	-0.181397349589879	0.881848	2.02996	0.0387282	0.495991
TSC22D1	-0.727109756940361	0.604113	0.316599	0.0387642	0.49602
SIRT2	-0.597781946234904	0.660769	0.11336	0.0388685	0.49709
IL11RA	1.02128840880652	2.02973	0.0299595	0.0389083	0.497334
CPSF4	-0.831446416755096	0.561966	0.0623482	0.0389883	0.497826
VPS9D1	1.42121901569515	2.67812	0.0145749	0.0389759	0.497826
TRAPPC3	-0.41855738405483	0.748172	0.206478	0.0390796	0.498198
SSR3	-0.332048390800155	0.794408	0.395142	0.0390616	0.498198
HBB	0.71596228125628	1.64258	0.08583	0.0390437	0.498198
TNKS	-1.18081699838494	0.441102	0.0331984	0.0392079	0.499567
CLSTN3	-0.708064001249814	0.612141	0.0874494	0.039237	0.499673
RPL17	-0.133369835982485	0.911699	5.37085	0.0392582	0.499678
UBIAD1	-0.813246237941871	0.5691	0.065587	0.0394459	0.499765
FCER1A	#NUM!	0	0.00728745	0.0396814	0.499765
CAPN9	#NUM!	0	0.00728745	0.0396814	0.499765
C2ORF15	#NUM!	0	0.00728745	0.0396814	0.499765
GMPR	#NUM!	0	0.00728745	0.0396814	0.499765
NUP205	0.954901011472618	1.93845	0.0323887	0.0393706	0.499765
RP11-706O15.1	-1.08833608236798	0.470303	0.0404858	0.0395896	0.499765
WBP5	-0.962993357446552	0.512991	0.0712551	0.0395702	0.499765
CTA-204B4.2	#NUM!	0	0.00728745	0.0396814	0.499765
TXN	-0.230414524671293	0.85239	1.26316	0.039623	0.499765
FIBCD1	#NUM!	0	0.00728745	0.0396814	0.499765
OLFM1	#NUM!	0	0.00728745	0.0396814	0.499765
PTS	-0.690786009817979	0.619516	0.0866397	0.0394341	0.499765
TMTC1	#NUM!	0	0.00728745	0.0396814	0.499765
KMT2D	-1.08833608236798	0.470303	0.0404858	0.0395896	0.499765
NTAN1	-0.627690584785796	0.647212	0.101215	0.0395485	0.499765
RP11-333E1.1	#NUM!	0	0.00728745	0.0396814	0.499765
ZNF286B	#NUM!	0	0.00728745	0.0396814	0.499765
THRA	-1.12310150052866	0.459106	0.0412955	0.039627	0.499765
KCTD15	#NUM!	0	0.00728745	0.0396814	0.499765
HES4	-0.949072100753609	0.517965	0.091498	0.0398796	0.501998
NBPF10	-0.623175103663301	0.64924	0.104453	0.0400691	0.504119
CRTAM	-0.733599093356952	0.601402	0.118219	0.040112	0.504123
CCDC65	-1.43676197943242	0.369395	0.0275304	0.0401534	0.504123
SNN	-1.70806400124981	0.306071	0.0194332	0.0401482	0.504123
HEATR6	-1.70806400124981	0.306071	0.0194332	0.0401482	0.504123
EGLN2	-0.476738455143358	0.7186	0.174089	0.0401939	0.504367
NDUFAF3	-0.293853972622212	0.81572	0.487449	0.0403097	0.505556
BTN3A2	-0.294372927678487	0.815427	0.449393	0.0403899	0.505789
PSMD12	-0.495452600705952	0.709339	0.159514	0.0403915	0.505789
C20orf27	-0.604316076411987	0.657783	0.120648	0.040359	0.505789
EMC6	-0.388810040660779	0.763759	0.237247	0.0404692	0.506497
VPS37B	-0.683117644119584	0.622818	0.0898785	0.0405067	0.506703
RP3-395M20.12	-1.18611129805446	0.439486	0.0380567	0.0406289	0.507547
HDAC1	-0.353759904407786	0.782542	0.311741	0.040685	0.507547
MRPS9	-0.608528327698901	0.655865	0.103644	0.040694	0.507547
FYTTD1	-0.495867347019254	0.709135	0.153036	0.0406907	0.507547
UBE2B	0.299228491316539	1.23049	0.377328	0.0406041	0.507547
RAB20	-1.90070907919221	0.267812	0.0218623	0.040701	0.507547
COA5	-0.518093057605744	0.698294	0.144939	0.0408066	0.508072
MRPL32	-0.468077519898629	0.722927	0.176518	0.0408036	0.508072
AF131217.1	1.51432842008663	2.85666	0.011336	0.0407933	0.508072
ZNF263	-0.790526161441787	0.578133	0.0647773	0.0408356	0.508169
MOB1A	-0.326717696292057	0.797348	0.391093	0.0408934	0.508625
PPM1M	-0.507366651012686	0.703505	0.14413	0.0409582	0.509167
TOR1A	-0.506430140080164	0.703962	0.150607	0.0410052	0.509463
DDX5	0.127894753590651	1.0927	2.9919	0.0410244	0.509463
RNF34	-0.529726759991301	0.692686	0.14251	0.041113	0.509873
RANBP3	-0.627690584785796	0.647212	0.101215	0.0411212	0.509873
UQCRFS1	-0.319498713332162	0.801348	0.42834	0.0411034	0.509873
C1orf50	-0.748705985747161	0.595137	0.0744939	0.0411898	0.510141
INHBA	1.01682876061582	2.02347	0.0283401	0.0412066	0.510141
DNAJC30	-0.775178197108351	0.584316	0.0680162	0.0411975	0.510141
SDF2L1	-0.346019589584855	0.786752	0.337652	0.0413016	0.511054
FAM63A	1.23679444455773	2.35674	0.017004	0.0413451	0.511065
ZFP82	1.23679444455773	2.35674	0.017004	0.0413451	0.511065
ARL4A	0.551803125505291	1.46592	0.103644	0.0414338	0.511898
SEC63	-0.477497648467665	0.718222	0.190283	0.0415188	0.512684
CAAP1	-0.900709079192211	0.535623	0.0526316	0.0416366	0.51361
SMURF2	-0.900709079192211	0.535623	0.0526316	0.0416366	0.51361
DIMT1	-0.659700979688416	0.633009	0.0923077	0.0417922	0.514993
TAF1D	-0.297599231760796	0.813605	0.441296	0.0417785	0.514993
RBL2	-0.300949576542974	0.811718	0.433198	0.041813	0.514993
ARFGAP3	-0.543157074574126	0.686267	0.136842	0.0419229	0.516081
RGP1	-0.745058208732016	0.596644	0.0817814	0.0421247	0.51777
VPS51	-0.410264177255345	0.752486	0.224291	0.0421031	0.51777
LCP1	-0.224123722424274	0.856115	1.1004	0.042116	0.51777
MAGI1	-1.48567157991337	0.357082	0.0340081	0.0421888	0.518292
HMGCL	-0.626534115753215	0.647731	0.0906883	0.0422545	0.518701
THAP1	0.544075763480682	1.45809	0.0979757	0.0423086	0.518701
EMC10	-0.394818149462253	0.760585	0.219433	0.0423024	0.518701
CLPS	-0.891186305073703	0.539171	0.153036	0.0422964	0.518701
CISH	-0.499092095675688	0.707552	0.348988	0.0423321	0.518725
CD38	-0.917010891521312	0.529605	0.0898785	0.0426283	0.522088
STRIP1	-0.874713870659267	0.545362	0.0558704	0.0428409	0.524424
UBLCP1	-0.601148797333302	0.659229	0.110121	0.0429195	0.525118
PIK3CD	-0.72852810380953	0.603519	0.0736842	0.0429883	0.525693
MS4A6A	0.85417842297126	1.80773	0.0477733	0.0430642	0.526353
FAM115A	-1.02623996127607	0.490988	0.0477733	0.0432352	0.528173
TSEN54	-0.44260285802148	0.735806	0.215385	0.0432917	0.528595
PIK3R1	-0.38913423450967	0.763588	0.317409	0.0433154	0.528601
C19orf48	-0.748705985747161	0.595137	0.0744939	0.0433363	0.528601
BCL7B	-0.452694257467093	0.730677	0.187854	0.0434323	0.529234
IFT52	-0.790526161441787	0.578133	0.0647773	0.0434157	0.529234
PARK7	-0.198246623913377	0.871609	1.43644	0.0435132	0.529951
PDE7A	-0.468992838766737	0.722469	0.186235	0.0435999	0.530738
ABCF3	-0.775178197108351	0.584316	0.0680162	0.0436227	0.530746
SLC44A4	0.747818550306408	1.67925	0.0534413	0.043715	0.531542
APOL2	0.560871006023663	1.47516	0.0834008	0.0437324	0.531542
MTF1	-1.48567157991337	0.357082	0.0226721	0.0438984	0.531909
METTL6	-1.48567157991337	0.357082	0.0226721	0.0438984	0.531909
ABTB1	-0.496812137518567	0.708671	0.140081	0.0438372	0.531909
CD99L2	-1.48567157991337	0.357082	0.0226721	0.0438984	0.531909
CCDC41	-1.48567157991337	0.357082	0.0226721	0.0438984	0.531909
ENDOV	-0.900709079192211	0.535623	0.048583	0.043858	0.531909
RPS4Y1	0.252754232030225	1.19148	1.49312	0.0439177	0.531909
NKTR	-0.241049211193453	0.84613	0.623482	0.0439918	0.532398
MCM9	-1.26994288885793	0.414676	0.0299595	0.0440351	0.532398
PEX7	-1.26994288885793	0.414676	0.0299595	0.0440351	0.532398
RSF1	-0.333668486468317	0.793516	0.329555	0.0440468	0.532398
ZKSCAN8	0.93882624861454	1.91697	0.0291498	0.0440872	0.532618
JAM3	-2.07063408063452	0.238055	0.0161943	0.0441726	0.533382
ZMPSTE24	-0.626534115753215	0.647731	0.0906883	0.0442524	0.533737
LSM2	-0.328881980660189	0.796153	0.367611	0.0442687	0.533737
RP11-400F19.6	-1.18081699838494	0.441102	0.0331984	0.0442426	0.533737
UNC93B1	-0.988171920442549	0.504116	0.0510121	0.0442915	0.533744
ST7L	0.897657059638141	1.86304	0.0348178	0.0444013	0.533994
PPWD1	-0.547599329056569	0.684158	0.127126	0.0443375	0.533994
TMEM70	-0.495257628742564	0.709435	0.162753	0.0443889	0.533994
RP11-279F6.3	1.36232532664158	2.57099	0.0267206	0.0443835	0.533994
RP11-23P13.6	-1.18611129805446	0.439486	0.0380567	0.044451	0.534325
PPP1CB	0.307095805921188	1.23721	0.453441	0.044546	0.534396
[truncated: 22,007 more rows]

## Sheet: sheet2
Differential expression genes between neoplastic cells in PDAC samples with diabetes and those without diabetes
	logFC	FC	AveExpr	P.Value	adj.P.Val
ZFP36	2.28033459080972	4.85791	20.017	1.22704e-248	2.9455e-244
SUPT5H	1.79603784327161	3.47265	1.96107	3.06057e-229	3.67345e-225
ENTPD8	3.33595399487225	10.0977	0.386443	8.94733e-228	7.15935e-224
FXYD3	1.86311916996182	3.63793	47.3049	2.2489e-222	1.34962e-218
BST2	1.56854459947558	2.96605	3.3555	3.18596e-220	1.52958e-216
CREB3L1	1.57321411761859	2.97567	1.63071	8.66405e-219	3.46634e-215
FXYD5	1.34540311483651	2.54101	9.33001	3.76412e-202	1.29082e-198
MED29	1.73003902087468	3.31737	1.58459	1.61924e-193	4.85872e-190
STARD10	1.26269514642424	2.39944	3.06443	7.69257e-192	2.05178e-188
PKDCC	1.92600989546777	3.80003	0.628042	5.61352e-191	1.34753e-187
PAF1	1.81846244073492	3.52705	0.9073	2.31403e-179	5.04985e-176
NDUFA3	-1.3199066961792	0.400561	5.24021	2.22508e-177	4.45109e-174
SAMD4B	1.70302149310211	3.25582	1.4124	6.01254e-175	1.11024e-171
TNNC2	3.15893496188994	8.9317	0.432561	2.3034e-173	3.9495e-170
EFCAB4A	1.32487793364448	2.50512	1.52132	1.78363e-171	2.8544e-168
LSR	1.22261014160985	2.33369	7.04925	2.58409e-165	3.87694e-162
HLA-B	-1.27289102361496	0.41383	29.8023	2.94955e-164	4.16494e-161
SCIN	2.3961354765689	5.26391	0.285052	9.57043e-164	1.27632e-160
GCNT3	1.34752039666943	2.54474	2.25377	5.23727e-162	6.61688e-159
RIOK3	1.13465720096139	2.19566	1.60765	5.55222e-149	6.66406e-146
CCND2	2.50506651594085	5.67676	0.326419	2.42134e-145	2.76782e-142
LSM2	-1.403662248462	0.377968	1.05041	2.84201e-144	3.10102e-141
TMEM230	-1.1843339653326	0.440028	1.84218	8.62035e-144	8.99702e-141
SEPW1	-0.947357682144615	0.518581	6.3029	1.51966e-141	1.51998e-138
FDFT1	1.21312687034289	2.3184	2.39815	5.37817e-141	5.16411e-138
REG4	2.78767918279358	6.90518	13.5052	1.20879e-135	1.11604e-132
ATHL1	-1.72095895105191	0.303347	0.647856	1.76431e-133	1.5686e-130
HLA-DRB1	-2.0020571969308	0.249644	5.00997	2.01687e-133	1.7291e-130
MT1E	1.85955701745971	3.62896	11.1733	3.59493e-133	2.97574e-130
HSD17B11	0.981909284590802	1.97508	2.42572	2.5884e-132	2.07115e-129
SLC39A14	1.26611119699819	2.40512	0.934647	3.08102e-132	2.31498e-129
PSENEN	1.01854252131916	2.02587	3.22596	3.08599e-132	2.31498e-129
TM4SF5	1.40547062875257	2.64904	1.08586	8.31365e-132	6.04755e-129
RGS11	4.24243186431191	18.9278	0.113557	5.79154e-131	4.089e-128
ISOC2	-1.50353402495149	0.352688	1.29027	1.02561e-130	7.03424e-128
LGALS4	1.19207099439606	2.2848	18.3218	2.1959e-130	1.46424e-127
C2orf88	3.07543326393839	8.42942	0.413905	4.37743e-130	2.84e-127
GPX1	-0.997081711134592	0.501012	7.70348	1.0627e-129	6.7132e-127
CXCL17	-3.18527174839302	0.109935	2.11622	1.20411e-129	7.41143e-127
COX6B1	0.931089177463945	1.90671	19.5729	6.89339e-127	4.1369e-124
SNRPD2	-0.813265953570422	0.569092	5.69351	1.01035e-125	5.9155e-123
HLA-DQB1	-2.25221000836332	0.209902	1.16304	5.74102e-125	3.28127e-122
UQCC2	-1.335162685394	0.396347	1.39479	9.36993e-124	5.23082e-121
RDX	-2.04674037653683	0.24203	0.764658	2.66173e-123	1.45216e-120
GSTT1	-1.64558194222416	0.319617	0.661066	1.39496e-122	7.44132e-120
HSPBP1	-1.54590934889048	0.34248	0.652491	9.84791e-122	5.13911e-119
RPS16	1.14637640488743	2.21357	65.9857	1.36363e-121	6.96467e-119
MRPL55	-1.41734397546985	0.374401	2.0825	1.61127e-120	8.05804e-118
GRAMD1A	1.3624682245321	2.57125	1.42746	4.95875e-120	2.42928e-117
AOC1	1.38967081284276	2.62019	0.671611	2.24293e-118	1.07683e-115
VSIG2	1.10110057527044	2.14518	2.59015	7.02842e-118	3.30818e-115
UGT2B7	2.78323620138446	6.88395	0.411124	1.21487e-117	5.60827e-115
RP11-834C11.4	1.67207120748984	3.18672	0.436964	1.48362e-117	6.71966e-115
SLC25A39	-1.07932738411442	0.473249	1.69073	8.61459e-117	3.8295e-114
C1orf186	-2.80261787652608	0.143327	0.689571	3.37167e-116	1.47158e-113
TMEM45B	1.4639807971483	2.75869	0.969873	5.52728e-116	2.36933e-113
RPL13A	-0.936520460177423	0.522492	78.1194	9.82826e-116	4.13908e-113
POLR2F	-1.03053714891701	0.489528	1.6774	1.47657e-115	6.11123e-113
ARL2	-1.1048380018679	0.464955	1.36895	1.94352e-114	7.90748e-112
PRMT1	-1.26525026104837	0.416027	1.44705	1.99346e-114	7.97552e-112
SPINT2	0.817232070882228	1.76202	17.2502	2.37353e-114	9.34042e-112
CAPN5	1.06242016895353	2.08843	0.950637	2.5034e-114	9.69261e-112
SIPA1L3	1.27053923867411	2.41252	0.921669	8.85728e-114	3.37491e-111
RPL28	-0.893435627240906	0.538331	67.4645	3.94475e-113	1.47959e-110
MT1M	2.5255146584062	5.75779	1.94531	5.97114e-112	2.20519e-109
EID2	1.9079778502612	3.75283	0.349826	1.52187e-111	5.53522e-109
HSP90AB1	-0.942816892578388	0.520216	8.99282	3.6265e-111	1.29932e-108
XIST	0.904201215235288	1.87151	3.87995	9.14896e-111	3.22972e-108
RPS11	-0.811046230115789	0.569968	28.1599	1.33975e-110	4.66096e-108
ETFB	-1.24704496822968	0.42131	3.28806	5.11087e-110	1.75266e-107
FAM153B	3.86197933325022	14.5402	0.102781	3.36012e-109	1.13605e-106
RPS10	-0.972277146208153	0.509701	15.2121	3.69491e-109	1.23189e-106
PPP2R1A	-1.06403986241477	0.478291	1.65689	1.8448e-108	6.06637e-106
ZNF567	1.94213753250944	3.84275	0.234994	2.1054e-108	6.82976e-106
DGCR6L	-1.31877239162751	0.400876	0.679258	2.74448e-108	8.78417e-106
GATA6-AS1	1.42968688545744	2.69388	0.485168	6.35327e-108	2.00671e-105
EMC10	-1.14877005460847	0.45101	1.08459	1.90168e-107	5.92854e-105
PLA2G10	1.20866759973694	2.31124	1.38308	3.82925e-107	1.17848e-104
BTNL8	2.24513971649085	4.74083	0.220278	9.37601e-107	2.849e-104
MAOA	1.35294866870885	2.55434	0.621553	1.92891e-106	5.78793e-104
UQCR10	-0.905519922986432	0.53384	6.54844	9.87917e-106	2.92777e-103
GRTP1	1.41759495609049	2.6714	0.3708	1.34925e-105	3.94984e-103
RBX1	-0.937602493024666	0.5221	4.94229	1.60682e-105	4.64718e-103
DUSP23	-1.4905013647876	0.355889	2.01958	2.16804e-105	6.1957e-103
TXNIP	0.847690505909042	1.79962	8.92862	7.54184e-105	2.1299e-102
CRIP2	-1.25824714729917	0.418052	2.24067	1.07854e-104	3.0105e-102
KLK1	1.74619911138902	3.35474	0.507184	2.17935e-104	6.01326e-102
GPX4	-0.893180816437607	0.538426	6.60127	2.51481e-104	6.86e-102
IFT172	0.990795755589604	1.98728	1.89699	7.21865e-104	1.94701e-101
TIMM50	1.23388512363483	2.352	1.06141	1.40403e-103	3.74486e-101
ECH1	0.91090093144852	1.88022	3.56825	1.76128e-103	4.64611e-101
TMC4	-1.07060830986256	0.476118	1.04171	2.04944e-103	5.34748e-101
PRPF31	-1.29692870296803	0.406992	0.676593	1.17548e-102	3.03412e-100
BAAT	-3.56270288313388	0.0846291	0.173349	1.77183e-101	4.52475e-99
PDZD3	2.0915691956425	4.26211	0.167439	4.03237e-101	1.01892e-98
ERBB3	0.777723686201693	1.71442	2.36153	5.69714e-101	1.42458e-98
SDF2L1	-1.3588603116065	0.38989	1.15214	1.18105e-100	2.92279e-98
CCT4	-1.17289603314228	0.44353	1.57717	3.82094e-100	9.35935e-98
SYNE4	2.1380873892266	4.40178	0.209849	5.16938e-100	1.25344e-97
CDHR5	1.74032726324786	3.34111	0.625029	6.69667e-100	1.60754e-97
NR1H2	-1.21739081115136	0.43006	0.769873	1.2364e-99	2.93859e-97
MRPL40	-1.09726989922391	0.4674	0.981692	2.88282e-99	6.78452e-97
EPS8L1	-1.21934623634045	0.429477	1.21309	3.06676e-99	7.14735e-97
FBL	-1.04776820239723	0.483716	1.53801	1.44069e-98	3.32536e-96
PDLIM7	-1.43471389669713	0.36992	1.16408	2.20983e-98	5.05209e-96
C1orf198	-1.24456184338608	0.422036	0.661761	2.52539e-98	5.71905e-96
NDUFA6	-0.943388021820446	0.52001	2.71228	3.06231e-98	6.87016e-96
ALDH1A1	1.31081423974687	2.48082	1.18853	1.08552e-97	2.41277e-95
UFC1	-0.764708240127293	0.588572	3.0825	4.26194e-97	9.38605e-95
RPS5	-0.960807565903485	0.513769	27.6848	1.1913e-96	2.59975e-94
AGPAT2	0.88712720627565	1.84949	2.12596	1.73005e-96	3.74143e-94
SEPP1	1.11557317493398	2.16681	1.80417	1.83292e-96	3.9285e-94
RP11-357H14.17	1.58507486417091	3.00023	0.352955	2.22589e-96	4.72853e-94
LY6K	3.61660406897131	12.2661	0.431518	2.95649e-96	6.22548e-94
LPCAT4	0.901332171050101	1.86779	1.94137	3.40218e-96	7.0664e-94
AP2A1	-1.41110649829969	0.376023	0.495597	3.41471e-96	7.0664e-94
BLVRB	-0.938482878121567	0.521781	2.84032	3.44815e-96	7.0746e-94
ST3GAL1	-1.44498349849059	0.367296	0.523407	7.12345e-96	1.44914e-93
TMED10	-0.813549771838366	0.56898	3.73105	7.87669e-96	1.58891e-93
TSC22D3	-1.2813182286503	0.411419	2.91043	1.15643e-94	2.31334e-92
HSD17B2	1.27814659273773	2.42527	1.55168	4.88449e-94	9.69027e-92
GUK1	-0.845689141528635	0.556445	9.81819	2.79618e-93	5.50183e-91
PMEPA1	-1.33378115994157	0.396727	3.36512	2.91185e-93	5.68285e-91
ZNF90	1.55278433967689	2.93383	0.798378	1.22625e-92	2.37388e-90
MEA1	-0.97637558153625	0.508255	0.973117	1.34438e-92	2.58174e-90
ACTN4	0.781849491112022	1.71933	5.45377	1.68472e-92	3.20966e-90
LSM12	-1.07643396642191	0.474199	0.819467	1.96578e-92	3.71564e-90
CDKN2A	-2.17819805839211	0.220952	0.851333	2.77359e-92	5.20157e-90
CYBRD1	1.5645439407679	2.95784	0.429548	1.12028e-91	2.08467e-89
TSPAN3	0.650646385094899	1.56987	5.51472	2.11894e-91	3.9127e-89
TRABD2A	2.44596525839704	5.4489	0.129896	2.1025e-90	3.85271e-88
TTC3	-0.863415753186206	0.54965	1.10174	3.56146e-90	6.47674e-88
SORD	-1.19848686594613	0.435732	0.813326	3.62564e-90	6.54387e-88
LRPAP1	-1.01277988101155	0.49559	1.67034	5.72935e-90	1.02637e-87
RPL22	-0.805696149075636	0.572086	26.2181	7.22151e-90	1.28409e-87
SPINK1	1.04440338895031	2.06251	70.6475	7.32012e-90	1.29205e-87
PVRL2	-0.97267641900603	0.50956	1.65574	1.40069e-89	2.45428e-87
HSD11B2	1.35593940668925	2.55964	0.500463	1.30152e-88	2.26399e-86
NLRP2	-5.15935439182087	0.0279821	0.109038	3.66177e-88	6.3238e-86
HLA-DRA	-1.45765622695496	0.364084	6.84021	1.39585e-87	2.39339e-85
PTOV1	-1.01375627831919	0.495255	1.18482	1.62182e-87	2.76111e-85
TSPAN8	0.923311092378745	1.89646	17.8166	2.57276e-87	4.34923e-85
C6orf1	-1.37104224738621	0.386612	0.418192	4.14538e-87	6.95874e-85
PLD3	-1.04665518889537	0.484089	0.801622	4.76481e-87	7.943e-85
MUC13	1.25307191733399	2.38348	2.4584	1.01571e-86	1.68152e-84
ARF1	-0.676409389764559	0.625721	5.5467	1.29436e-86	2.12816e-84
RASA3	1.27549333821827	2.42082	0.330591	1.37089e-86	2.23865e-84
PON2	-1.12161980456744	0.459578	1.90185	2.85957e-86	4.63811e-84
LINC00035	1.68239556042655	3.2096	0.865933	4.31627e-86	6.95383e-84
FTL	-1.08721340681626	0.47067	79.0809	6.95946e-86	1.11375e-83
PFDN2	-0.841292682123641	0.558143	3.58007	7.86429e-86	1.25021e-83
RASSF6	0.938533359552637	1.91658	0.868366	2.00529e-85	3.16691e-83
SLC9A3R2	-1.00969130436971	0.496653	1.51356	2.26242e-85	3.54963e-83
KCNK6	1.35433675398925	2.5568	0.374508	3.18967e-85	4.97196e-83
RPS18	-0.737176293302459	0.599912	69.6003	3.64509e-85	5.64519e-83
IFI27	0.806022872854112	1.74838	39.4092	8.38829e-85	1.29077e-82
SNRNP70	-0.790887650922627	0.577988	1.50521	8.86349e-85	1.35521e-82
TBCC	-1.46310250385707	0.362712	0.402202	1.03896e-84	1.5785e-82
USF2	0.955466718316692	1.93921	0.993975	2.90251e-84	4.38205e-82
C19orf33	0.701634884985521	1.62635	24.2572	4.66539e-84	6.99955e-82
SELENBP1	1.13740839650646	2.19985	0.684936	5.04077e-84	7.51576e-82
ANK1	1.99407983952815	3.98362	0.177752	1.59827e-83	2.3683e-81
LRRC66	2.46745673801437	5.53068	0.126188	3.87542e-83	5.67252e-81
CDH17	1.8673127021546	3.64852	0.657126	3.86596e-83	5.67252e-81
PAK4	1.070043264725	2.0995	0.740672	6.77698e-83	9.85948e-81
AKT1S1	-1.24071141736985	0.423164	0.533604	7.8834e-83	1.14001e-80
MGST2	0.790348160982828	1.72949	3.29676	7.95008e-83	1.14276e-80
MYO7B	1.68284745961322	3.21061	0.198841	1.86962e-82	2.67144e-80
GRN	-0.911007618686253	0.531814	3.39432	3.3766e-82	4.79617e-80
COL9A2	1.5813531229829	2.9925	0.250406	3.49408e-82	4.93385e-80
MIR4435-1HG	-1.31442934962019	0.402085	1.28123	3.88383e-82	5.45213e-80
FAM3B	1.0613663052644	2.08691	1.10382	4.91694e-82	6.86228e-80
TNNT1	-2.44242650466331	0.183974	0.997798	5.63341e-82	7.81677e-80
DNTTIP1	1.01222782815787	2.01702	1.19699	7.31701e-82	1.00945e-79
RBM42	0.833074119971343	1.78148	1.43928	7.67794e-82	1.05319e-79
DCXR	-1.08341402425529	0.471911	0.942758	1.65039e-81	2.251e-79
PIH1D1	-1.04553884088082	0.484464	0.999305	1.76831e-81	2.3982e-79
FRY	1.39861786168638	2.63649	0.339513	1.82597e-81	2.46249e-79
HMGA1	-1.14542140649627	0.452058	3.60939	1.95749e-81	2.62511e-79
CUTA	-0.785911838353622	0.579985	3.70475	2.21521e-81	2.95423e-79
CALB2	-4.55701944427908	0.0424816	0.218077	6.98158e-81	9.25927e-79
MT1F	1.57567983022082	2.98076	2.44762	7.1346e-81	9.41023e-79
BCL2L12	-1.65059462329119	0.318509	0.337659	3.39498e-80	4.45335e-78
ZNF529	1.97663672815496	3.93574	0.159907	7.82806e-80	1.02126e-77
CTSS	0.743310868731653	1.67401	2.42341	1.21669e-79	1.57874e-77
GLO1	-0.982669844282528	0.506042	0.980301	1.28541e-79	1.65894e-77
ZNF790	1.96027328194607	3.89136	0.158517	1.44365e-79	1.8532e-77
SNRPC	-0.848490552122326	0.555365	1.41889	1.8251e-79	2.3304e-77
CDKN2B	-2.51873105524134	0.174496	0.195365	3.45282e-79	4.37689e-77
ZNF428	-0.989179449305587	0.503764	0.807184	3.46431e-79	4.37689e-77
VKORC1	-0.901777071651345	0.535227	1.34809	4.95411e-79	6.22636e-77
PSMC4	-1.08694764702635	0.470756	1.34114	2.3537e-78	2.94273e-76
PROM2	-1.54086591818469	0.343679	0.371263	2.53999e-78	3.1592e-76
C1orf86	-0.892041681814686	0.538851	1.65365	7.82753e-78	9.68556e-76
TMEM147	0.839449527740608	1.78937	3.53847	8.80188e-78	1.08353e-75
PNKP	-1.16920637289592	0.444666	0.527694	1.01794e-77	1.24672e-75
BSG	-0.665581165254032	0.630435	4.01657	1.23239e-77	1.5017e-75
AGT	-3.45524702496897	0.0911732	0.374739	2.1768e-77	2.63909e-75
RP11-390F4.3	1.76146276630115	3.39042	0.163615	2.75506e-77	3.32337e-75
SPNS2	-1.81191194592445	0.284813	0.306952	4.2039e-77	5.04573e-75
VCAN	-2.2772506134992	0.206291	0.571611	1.29721e-76	1.54923e-74
LAD1	-0.811672584055772	0.569721	2.05944	1.4886e-76	1.76901e-74
SLC2A10	1.33374192084104	2.52056	0.278331	2.86495e-76	3.38784e-74
MRPS10	-1.15391934250161	0.449403	0.597103	2.91148e-76	3.42598e-74
TUBB	-1.40209976570762	0.378378	3.18181	4.29595e-76	5.03045e-74
LINC00152	-1.08792263192172	0.470438	1.48876	4.95062e-76	5.76892e-74
HEXIM1	-1.01652129994329	0.494307	0.633951	5.65548e-76	6.55845e-74
FAM50B	-2.18507958647444	0.2199	0.150753	6.9187e-76	7.98478e-74
SMS	-0.952004582850126	0.516914	2.00174	7.42012e-76	8.52248e-74
HLA-DMA	-1.14160056938267	0.453256	1.30672	8.41199e-76	9.61571e-74
CAPNS1	0.72369294661565	1.6514	2.77822	9.16823e-76	1.04305e-73
CCT3	-0.805748410092553	0.572065	1.73569	1.03639e-75	1.17352e-73
APP	-0.60945833278069	0.655443	3.32874	1.06501e-75	1.20026e-73
TRNP1	1.00678039162603	2.00942	0.983662	2.27042e-75	2.53719e-73
MS4A8	1.2368857464853	2.35689	0.619699	2.27243e-75	2.53719e-73
MRPS18B	-0.948986941558597	0.517996	0.935458	2.35526e-75	2.6175e-73
TSPAN6	-1.43053777900358	0.370993	0.411703	6.07005e-75	6.71482e-73
BTF3L4	-0.839052947892207	0.55901	1.16906	6.48673e-75	7.14284e-73
DAD1	-0.694425244121647	0.617955	4.53801	7.20268e-75	7.895e-73
SLC35F5	-1.2340405614133	0.425125	0.667787	1.29126e-74	1.40895e-72
HOXC10	2.02309126488623	4.06454	0.136964	1.47014e-74	1.59687e-72
TSTA3	0.788641080342176	1.72745	3.08598	2.04172e-74	2.20773e-72
ZNF91	1.12606139932262	2.18262	0.370452	2.468e-74	2.6567e-72
CYP4F12	1.26835263997802	2.40886	0.303244	5.22582e-74	5.60025e-72
TM4SF20	3.62085906505288	12.3023	1.12978	7.45202e-74	7.95048e-72
SPTSSA	-0.964220194525767	0.512555	1.37683	7.61725e-74	8.09081e-72
MET	-0.952335947299803	0.516795	1.02503	1.03621e-73	1.09578e-71
AC092295.7	2.20125793881293	4.5988	0.11321	1.09772e-73	1.15573e-71
PLAT	1.92569856534596	3.79921	2.64867	1.20732e-73	1.26557e-71
LMO7	0.749677361465449	1.68142	3.19884	3.94939e-73	4.12196e-71
RPS19BP1	-0.766657813682612	0.587778	1.92306	5.30049e-73	5.50815e-71
TOMM40	-1.35699586910712	0.390394	0.629432	5.42546e-73	5.61371e-71
RPL7L1	-0.943275320009439	0.520051	0.717265	6.30756e-73	6.49842e-71
TJP3	0.830509674765334	1.77831	0.799652	8.21783e-73	8.4303e-71
APOA1BP	-0.868121210223761	0.54786	1.11472	3.45238e-72	3.52657e-70
CD74	-0.968985327883682	0.510865	21.4592	4.99683e-72	5.08258e-70
RP11-294O2.2	1.23529646270111	2.3543	0.56825	1.04929e-71	1.06279e-69
NSFL1C	-0.909794539255235	0.532261	0.717729	1.1804e-71	1.19057e-69
GIPC2	1.16684349621476	2.2452	0.354693	2.10439e-71	2.10483e-69
RABAC1	-0.633191210475558	0.644749	3.85075	2.10053e-71	2.10483e-69
ANXA10	1.04837011771001	2.06819	2.67567	2.16116e-71	2.15264e-69
APOBEC1	1.85872043793011	3.62686	0.319003	2.20019e-71	2.17593e-69
SYNE2	-0.774546869642783	0.584572	1.57659	2.20267e-71	2.17593e-69
HDDC2	-0.955583731878623	0.515633	0.767323	3.26777e-71	3.21487e-69
ADAM28	-0.86783031732806	0.54797	1.02271	5.49619e-71	5.38514e-69
UFD1L	-1.00661710426628	0.497712	0.826072	6.12006e-71	5.97203e-69
ENAH	-1.08727138256558	0.470651	0.699537	6.79331e-71	6.60216e-69
LINC00926	1.46024598451126	2.75155	0.282155	1.81664e-70	1.7584e-68
COL18A1	-1.30033696490633	0.406031	0.649015	2.36287e-70	2.27794e-68
FERMT3	1.35453351494375	2.55714	0.263731	2.55714e-70	2.45536e-68
AKR1B10	1.60168053881563	3.03497	1.36524	3.38312e-70	3.23553e-68
EEF1A1	-0.680692533704944	0.623866	64.3454	1.336e-69	1.27265e-67
PRAP1	3.05105097177293	8.28815	0.951564	2.78529e-69	2.64272e-67
BTBD6	-3.71503170965194	0.076149	0.0757822	3.44737e-69	3.25804e-67
EPHX1	-1.36471381525031	0.388311	0.547856	4.15047e-69	3.90714e-67
MKKS	-0.884229835072073	0.541777	0.991889	4.55751e-69	4.27355e-67
LAGE3	-1.16419867402285	0.446212	0.7927	1.02201e-68	9.54605e-67
CHML	-1.66278205366133	0.31583	0.216802	1.44917e-68	1.34835e-66
FXYD1	1.68111809010863	3.20676	0.214716	1.50835e-68	1.39799e-66
ROCK1	0.698135388843552	1.62241	1.11541	1.60439e-68	1.48128e-66
PSAP	-0.606658731848556	0.656716	4.44171	1.64792e-68	1.51564e-66
CKS1B	-1.02252602233199	0.492254	1.78308	2.29507e-68	2.1028e-66
EXOSC5	-1.24848552309709	0.42089	0.406605	2.47486e-68	2.2589e-66
SLITRK4	-6.59039381267243	0.0103775	0.144844	2.48587e-68	2.26036e-66
VIL1	1.22050854288135	2.33029	0.650058	4.33638e-68	3.9281e-66
TNFRSF12A	-0.932729239636388	0.523866	4.49757	4.60688e-68	4.15745e-66
NHP2L1	-0.667442976638289	0.629622	3.1898	4.99898e-68	4.4944e-66
ATP8A1	1.72109253549329	3.29686	0.155388	8.28861e-68	7.42419e-66
EIF3D	-0.856407678223047	0.552326	1.33824	9.1615e-68	8.17553e-66
SYT8	-1.27278689144872	0.41386	1.70301	9.96598e-68	8.8605e-66
DST	-0.692746558417663	0.618675	1.57022	1.43289e-67	1.26925e-65
CLPTM1	-0.940441006484615	0.521074	0.652028	1.46699e-67	1.29467e-65
POLR2K	-0.703424742528416	0.614113	2.18308	1.85005e-67	1.62675e-65
COX6B2	-2.34069329293356	0.197415	0.202897	2.169e-67	1.90025e-65
NPM3	-1.2502225284281	0.420383	0.56686	2.41418e-67	2.10736e-65
SLC6A20	1.12525309906281	2.1814	0.543685	2.59693e-67	2.25867e-65
FLNA	-1.46375490255836	0.362548	0.963268	3.57403e-67	3.09728e-65
FGFR3	-1.6143695831708	0.326608	0.366628	5.51128e-67	4.75893e-65
CAPN2	-0.606154245350801	0.656946	2.86848	7.05649e-67	6.07137e-65
ZNF766	-1.38163605602271	0.383783	0.266744	8.93901e-67	7.66361e-65
TRPS1	-2.03836407592364	0.24344	0.260834	9.19315e-67	7.85343e-65
TFF2	1.80377624041277	3.49133	25.1137	1.02959e-66	8.76433e-65
ERCC1	-0.93341468064972	0.523618	0.646466	1.89631e-66	1.60851e-64
UBE2L3	-0.76982079189025	0.58649	1.93766	3.62712e-66	3.06581e-64
JOSD2	-0.835039624840173	0.560568	1.07856	3.99027e-66	3.36093e-64
PPP1R11	-0.812385262857059	0.56944	1.14786	5.09994e-66	4.28056e-64
CTC-444N24.11	-1.05497287836186	0.481306	0.550637	5.59631e-66	4.68081e-64
FBXO28	-1.08868625272454	0.470189	0.374855	7.5538e-66	6.29614e-64
ZNF524	-0.980267855966154	0.506886	0.738586	9.88727e-66	8.21259e-64
PYCARD	0.858785469396052	1.81351	2.00985	1.78495e-65	1.47751e-63
CLU	-1.67180234385047	0.313861	3.07868	1.8316e-65	1.51092e-63
PHLDA3	-1.18629120489559	0.439431	0.636153	1.86789e-65	1.53557e-63
FEZF1-AS1	2.6488722350601	6.27177	0.0685979	2.40215e-65	1.96804e-63
KLHL5	-1.74852456699035	0.297606	0.260371	3.16903e-65	2.5875e-63
MDFI	-1.36974817368897	0.386959	0.292584	3.71283e-65	3.02123e-63
RP11-14N7.2	-1.60004827695114	0.329866	0.54438	5.88946e-65	4.77623e-63
NABP1	-1.2755174929058	0.413077	0.469061	6.46901e-65	5.22857e-63
TAGLN2	-0.613505269780194	0.653607	11.7066	7.01978e-65	5.65469e-63
CXCL5	2.14530601705317	4.42386	3.21344	7.49152e-65	6.01451e-63
HOXB7	0.813607935872237	1.7576	0.912978	1.11253e-64	8.90206e-63
GSKIP	1.01420780598788	2.01979	0.623986	1.38346e-64	1.10332e-62
MSRB1	-1.20182163230932	0.434726	0.476593	2.18653e-64	1.738e-62
HLA-A	-0.63946777545091	0.64195	27.3716	2.20362e-64	1.74581e-62
ZNF260	1.37100655010453	2.58651	0.250174	2.31784e-64	1.83025e-62
OAS2	1.11712605745265	2.16914	0.47022	2.6982e-64	2.12361e-62
ANG	0.73594740766394	1.66549	1.52178	3.39694e-64	2.66482e-62
CDK6	-1.23156323861594	0.425856	0.729432	3.90965e-64	3.05704e-62
WNT7A	-2.52802778086313	0.173376	0.16686	4.1753e-64	3.25416e-62
DUSP3	-0.890793964724434	0.539317	0.90139	4.26112e-64	3.3103e-62
DNPH1	-0.804109214345408	0.572716	1.50568	4.43352e-64	3.43312e-62
MRPL27	-0.728445806043398	0.603554	1.46698	6.69375e-64	5.16667e-62
CES2	1.31557525844637	2.48902	1.56941	2.29649e-63	1.7669e-61
RANBP17	-2.454302406306	0.182466	0.141599	3.73653e-63	2.86567e-61
NENF	-0.700193159433474	0.61549	2.0146	4.91233e-63	3.75543e-61
ARGLU1	0.595533959922435	1.51103	1.89873	5.81854e-63	4.4341e-61
MORF4L1	-0.589059157633338	0.664776	3.79548	7.57085e-63	5.75121e-61
MTA1	-1.02017597273872	0.493056	0.487833	7.68504e-63	5.81954e-61
IDS	-0.743602522549279	0.597246	1.25481	1.14959e-62	8.67798e-61
CNN3	-1.18661131630496	0.439334	0.977289	1.65575e-62	1.24597e-60
C6orf141	-1.4346983188711	0.369924	0.386095	2.29523e-62	1.72178e-60
NOP56	-0.9801963994798	0.506911	0.674971	2.41049e-62	1.80261e-60
TOMM20	-0.654212987606828	0.635422	3.34658	3.33337e-62	2.48502e-60
CD82	0.727089240321499	1.6553	1.87103	3.68331e-62	2.73739e-60
NPC2	-1.26905069708418	0.414933	5.86756	4.35311e-62	3.22519e-60
FKBP1A	-0.655449136717129	0.634878	3.67798	4.89068e-62	3.61234e-60
ACSS2	1.04435682830443	2.06245	0.448783	5.19518e-62	3.82547e-60
DHRS3	0.743806252684617	1.67459	1.09003	6.0287e-62	4.42565e-60
HLA-DPB1	-1.40532406841927	0.377533	1.64936	1.17606e-61	8.60708e-60
FUZ	-1.44192854010518	0.368075	0.250637	1.18591e-61	8.65282e-60
TSEN34	-0.84967566668069	0.554909	0.977289	1.28194e-61	9.32511e-60
RNASET2	-1.12427849314778	0.458731	2.85574	1.74275e-61	1.26389e-59
FERMT1	-1.14220397952627	0.453067	0.72387	1.99392e-61	1.44169e-59
HOXC8	2.03668995141776	4.10303	0.102433	2.01353e-61	1.45149e-59
STRA13	-0.954312734729945	0.516087	1.19965	2.8052e-61	2.01614e-59
NOSIP	-0.929120067571903	0.525179	1.92607	3.13232e-61	2.24452e-59
AHSA1	-0.804352459574517	0.572619	0.998378	3.7398e-61	2.67184e-59
KRT13	-4.06103764269102	0.0599109	2.96605	4.10958e-61	2.92732e-59
SUV420H2	-1.24024584413761	0.423301	0.306837	4.24249e-61	3.01305e-59
PAG1	1.79089222870525	3.46029	0.335458	4.60929e-61	3.2639e-59
RDH13	-1.07332520663171	0.475222	0.427346	4.78178e-61	3.37608e-59
CSTB	-0.947356402760652	0.518582	21.0123	7.27525e-61	5.12148e-59
CYP4F3	1.06523854522819	2.09252	0.434531	7.79772e-61	5.47322e-59
LRRC26	2.21589683397553	4.6457	0.135458	8.41131e-61	5.88669e-59
SLC39A5	1.69006141590207	3.2267	0.176477	8.90195e-61	6.21196e-59
DDRGK1	-0.768162280006411	0.587165	1.15886	1.07649e-60	7.49016e-59
PDGFC	-1.81634159514528	0.28394	0.213441	1.38626e-60	9.61769e-59
ICMT	-1.0187662908001	0.493538	0.515991	1.54889e-60	1.0715e-58
C6orf132	-0.860167206094608	0.550889	0.739397	1.88928e-60	1.30322e-58
BOLA3	-0.873274461971818	0.545906	0.995133	2.13118e-60	1.46587e-58
EPS8L3	0.689432101080465	1.61265	1.16501	2.3495e-60	1.61142e-58
RP11-89K21.1	3.54706313571824	11.6889	0.0509849	2.4847e-60	1.6993e-58
MANF	-0.930920131659438	0.524524	1.72908	2.69574e-60	1.83519e-58
EIF1	-0.655925026129939	0.634668	26.052	2.6987e-60	1.83519e-58
TLE1	-0.981638791913256	0.506404	0.513673	3.64882e-60	2.47429e-58
HDHD1	1.05036560767674	2.07105	0.353302	3.78811e-60	2.56151e-58
GFPT1	0.656546555784053	1.5763	1.46628	4.30456e-60	2.90255e-58
ANAPC11	-0.651828606334221	0.636473	3.31506	5.83385e-60	3.91178e-58
LENG1	-1.10049118001549	0.466358	0.411587	5.82365e-60	3.91178e-58
CXCR4	-1.13561786599196	0.45514	0.948899	6.09307e-60	4.07421e-58
C11orf53	2.19772888349022	4.58757	0.106141	1.09913e-59	7.32903e-58
CACYBP	-0.793046611789848	0.577124	1.65852	1.77279e-59	1.17883e-57
SELM	-1.10388726892408	0.465261	2.16315	3.02032e-59	2.00284e-57
CRMP1	-5.02967885819795	0.0306137	0.0499421	3.92528e-59	2.59577e-57
CDC42BPA	-0.747373749271704	0.595687	0.90927	4.40116e-59	2.90247e-57
SNF8	-0.759171152063981	0.590836	1.11645	5.59482e-59	3.67955e-57
MYO15B	1.00583553796714	2.00811	0.50139	6.14844e-59	4.0326e-57
SUCNR1	2.73970821366063	6.67935	0.234183	7.01755e-59	4.59009e-57
HTR3A	-3.38957480328434	0.0954193	0.116686	7.37129e-59	4.80836e-57
CDH2	-3.82076580977773	0.0707677	0.117729	9.36481e-59	6.0922e-57
NUBP2	-0.905232884075863	0.533947	0.687717	1.54194e-58	1.00039e-56
HNRNPL	0.726552915444413	1.65468	0.922016	1.9001e-58	1.22943e-56
C14orf166	-0.624873706707041	0.648477	2.53395	3.29469e-58	2.12605e-56
MT1G	2.72773539488113	6.62415	5.24403	3.80595e-58	2.44938e-56
EHBP1	-1.05616469589423	0.480909	0.480997	4.82221e-58	3.09511e-56
HPN	1.53133180531905	2.89053	0.319119	4.85786e-58	3.10968e-56
RPS2	-0.740612992531659	0.598485	52.4029	5.87396e-58	3.75012e-56
GABRB3	-2.42924886084776	0.185662	0.120046	6.35375e-58	4.04567e-56
THSD4	-1.34842913278167	0.392719	0.273233	6.52872e-58	4.14608e-56
KRT17	-2.03519140133719	0.243976	2.17683	8.05707e-58	5.10316e-56
RNF186	2.61873201583621	6.1421	0.350058	8.50681e-58	5.37384e-56
2022-09-09	-0.660741238658836	0.632553	1.42097	1.03251e-57	6.50538e-56
PDZK1	1.71670439342065	3.28685	0.199652	1.37437e-57	8.63659e-56
RP11-665N17.4	1.39435987480451	2.62872	0.258633	1.4149e-57	8.86807e-56
LAMP2	-0.844777788380336	0.556797	1.29467	1.55069e-57	9.69385e-56
HN1L	-0.888189638071996	0.540292	0.699768	1.72277e-57	1.07416e-55
CTSC	-0.986840041328515	0.504582	2.38076	1.74723e-57	1.08659e-55
DDX17	-0.510315981868186	0.702069	2.70753	1.75759e-57	1.09021e-55
CITED4	-1.60460422082346	0.328826	0.708806	2.02691e-57	1.25402e-55
ILF2	-0.800028246611906	0.574338	1.14936	2.20782e-57	1.36243e-55
CCDC183	2.11758189967607	4.33966	0.0950174	2.26702e-57	1.39538e-55
TUSC2	-0.827343162786644	0.563566	0.850985	2.28026e-57	1.39994e-55
ABLIM1	-0.773767017684713	0.584888	0.913441	2.36904e-57	1.45073e-55
XRCC6	-0.729316485827132	0.60319	1.48969	2.5442e-57	1.55403e-55
ST13	-0.575448364469203	0.671078	3.15006	2.8983e-57	1.76583e-55
NELFE	-0.78445829297558	0.58057	0.915875	3.15926e-57	1.91995e-55
SIX4	-2.50053608363303	0.176711	0.0961761	3.53299e-57	2.14165e-55
SERTAD1	-1.05120550196655	0.482565	0.563499	3.54292e-57	2.14226e-55
DDT	-0.7231198758815	0.605786	2.73638	3.55893e-57	2.14654e-55
ECM1	-2.14253110545941	0.226482	0.784589	3.90893e-57	2.35173e-55
ZNF22	-1.03184419203762	0.489085	0.453302	4.02797e-57	2.41728e-55
C17orf89	-0.82014335378719	0.566386	1.15805	4.09345e-57	2.45045e-55
NDUFB9	-0.64108553310247	0.64123	4.80904	4.27354e-57	2.5519e-55
PTPRA	-0.844337999293368	0.556966	0.538586	4.56275e-57	2.71783e-55
CHST4	-1.9071545450399	0.266618	0.196524	5.31419e-57	3.1576e-55
TMEM14A	-0.800648171500607	0.574091	1.00475	5.37185e-57	3.18398e-55
HPGD	1.11659041380611	2.16834	0.924334	5.68757e-57	3.36281e-55
SLC16A4	1.25863195281896	2.39269	0.263036	5.74377e-57	3.38769e-55
RHPN1	1.1903696226702	2.28211	0.23708	5.97216e-57	3.51377e-55
GNA11	0.860786189497457	1.81603	0.548899	6.5946e-57	3.8705e-55
SPAG9	-0.800025033067527	0.574339	0.759676	6.68995e-57	3.91688e-55
NUP62	-0.954847266123157	0.515896	0.462804	7.77293e-57	4.53988e-55
ALKBH6	1.03192208449465	2.04475	0.346929	9.34913e-57	5.44723e-55
EGR1	0.941219666837264	1.92015	1.72619	1.61022e-56	9.35918e-55
HOMER3	-1.82234366933601	0.282761	0.160023	1.83552e-56	1.06429e-54
S100A13	-0.62468418272009	0.648562	4.70997	2.17818e-56	1.25994e-54
NAPRT1	0.636834333908662	1.55491	1.89849	2.4795e-56	1.43078e-54
JAG1	-1.02523230374454	0.491331	0.511356	2.69157e-56	1.54943e-54
MTAP	-1.66045316904884	0.31634	0.153418	3.31551e-56	1.90404e-54
SLC35A3	0.739526959179472	1.66963	0.671958	3.59184e-56	2.05781e-54
KRT7	-0.965728423051421	0.51202	9.03499	3.69528e-56	2.11203e-54
RP11-295G20.2	-1.16281284816265	0.446641	0.442178	5.52257e-56	3.14891e-54
EIF3L	-0.793434396369759	0.576969	1.54276	7.37861e-56	4.19724e-54
OCLN	0.637619548750015	1.55576	1.52769	7.82697e-56	4.44176e-54
PIWIL2	1.782225596106	3.43956	0.151217	8.07681e-56	4.57273e-54
ANKRD65	-2.3802089598883	0.192082	0.134647	1.04286e-55	5.8903e-54
AGTRAP	-1.04153379129782	0.485811	0.691078	1.07229e-55	6.04235e-54
SCNM1	-0.826577076220605	0.563865	0.619583	1.12411e-55	6.31949e-54
DNM3	-3.78878920170074	0.0723537	0.115295	1.31398e-55	7.36964e-54
PIP5K1B	1.1852064061201	2.27396	0.256315	1.46405e-55	8.19219e-54
ERICH1	0.701185018775976	1.62584	0.836964	1.66713e-55	9.30685e-54
RANBP1	-0.996320752649485	0.501277	2.2095	2.32811e-55	1.29666e-53
TMEM14B	-0.661153650145149	0.632372	1.71796	2.34933e-55	1.30546e-53
FKBP1B	1.14638092941647	2.21358	0.4292	2.45908e-55	1.36328e-53
PLAC8	0.911306261587119	1.88075	4.12816	2.55934e-55	1.4156e-53
TRIM29	-1.08328331951247	0.471954	1.13244	2.59909e-55	1.43428e-53
CDKN1C	-1.34490588688281	0.39368	0.640672	3.17588e-55	1.74855e-53
ZNF345	2.00826384720859	4.02298	0.0838934	3.99451e-55	2.19424e-53
KLF5	0.565449258344731	1.47985	3.28378	4.25036e-55	2.32945e-53
DDAH2	-0.741337076308459	0.598185	1.17717	5.83499e-55	3.19064e-53
RP1-170O19.17	5.30195063788171	39.4499	0.0322132	6.73828e-55	3.67619e-53
STMN3	-1.60126563691728	0.329588	0.226535	6.89983e-55	3.75579e-53
DBN1	-1.35069066531816	0.392104	0.243569	8.07318e-55	4.38454e-53
GGT6	1.2609802397776	2.39659	0.224797	8.58614e-55	4.6526e-53
REP15	4.06915508847124	16.7856	0.197567	8.78228e-55	4.74817e-53
C3	-1.53593290865314	0.344856	1.36466	1.3527e-54	7.297e-53
UBE2V2	-0.793091008632866	0.577106	0.923754	1.8634e-54	1.00293e-52
OPN3	-1.33133354406499	0.397401	0.35029	1.93998e-54	1.04182e-52
HOXC11	2.16895220543775	4.49697	0.0808806	2.0722e-54	1.11034e-52
AC145212.1	-1.85420232888062	0.276586	0.12051	2.09196e-54	1.11843e-52
ZNF32	-0.990232931372605	0.503396	0.384936	2.26061e-54	1.20591e-52
CYP3A5	0.564785442890339	1.47917	3.91217	2.82314e-54	1.50265e-52
CXXC5	-0.872435129786312	0.546224	1.08679	3.60357e-54	1.9138e-52
ATP6V0B	-0.655326468800673	0.634932	2.99108	4.07489e-54	2.15933e-52
NUDT3	-0.901732041256709	0.535244	0.497683	4.17059e-54	2.20518e-52
MUC1	0.555225142633052	1.4694	11.7275	4.30223e-54	2.26978e-52
SDHC	-0.646808758569146	0.638692	1.80695	5.48593e-54	2.88794e-52
AGPAT5	1.01851777214697	2.02584	0.42248	5.88794e-54	3.09278e-52
LY75	0.935077461230535	1.91199	0.355504	7.83309e-54	4.10553e-52
HOXC6	1.99893740317745	3.99705	0.0891078	8.01173e-54	4.19001e-52
PODXL	-1.25971366770174	0.417627	0.549363	8.64388e-54	4.51079e-52
RUVBL2	-1.12375269065996	0.458899	0.5927	9.63766e-54	5.01848e-52
CSNK2B	-0.603170075672489	0.658306	2.16419	1.01913e-53	5.2953e-52
ANXA13	1.33805522757272	2.5281	0.652723	1.28965e-53	6.68643e-52
FAIM	-1.10109319149011	0.466163	0.490151	1.30624e-53	6.75783e-52
ZMAT5	-1.1561241120378	0.448716	0.286559	1.52284e-53	7.86148e-52
SAT1	-0.720950883997992	0.606697	19.6878	1.95468e-53	1.00691e-51
MRPL2	-0.947120916752957	0.518666	0.544032	2.03787e-53	1.04752e-51
OPTN	0.696650573609972	1.62074	1.09096	2.08471e-53	1.0693e-51
CCDC68	0.949852813910936	1.93168	0.596292	2.67562e-53	1.36947e-51
YIPF3	-0.619718284196145	0.650798	1.37277	4.36179e-53	2.22776e-51
ARHGDIB	-1.0355626558531	0.487826	1.27659	4.47342e-53	2.27993e-51
COLCA2	1.18247159475225	2.26965	0.257358	4.70991e-53	2.39537e-51
PTPRK	-0.682498937136804	0.623085	0.991425	5.198e-53	2.63801e-51
CREB5	-1.54603288256007	0.34245	0.430591	6.22304e-53	3.15156e-51
TRAPPC6A	-0.813528501941011	0.568989	0.957706	7.91121e-53	3.99807e-51
TP53I11	0.844557896443014	1.79571	0.595713	9.73899e-53	4.91144e-51
EIF6	-0.652852348317537	0.636022	3.15875	1.25634e-52	6.32253e-51
ACKR4	2.329184911053	5.02521	0.0718424	1.36704e-52	6.86522e-51
RCN2	-0.879277927157098	0.543639	0.96292	1.45903e-52	7.31191e-51
ZNF566	1.44896799652654	2.73013	0.165817	1.66568e-52	8.33012e-51
PTN	-2.85792572317903	0.137936	0.551101	1.69604e-52	8.46432e-51
GSTZ1	-1.36993394634061	0.386909	0.265122	1.80034e-52	8.96619e-51
TIMM10	-0.834311147903175	0.560851	1.04496	2.07166e-52	1.02961e-50
ZNF771	-1.71508373084371	0.304585	0.151912	2.10793e-52	1.04547e-50
FAM89B	-1.00483762223591	0.498326	0.536153	2.1837e-52	1.08082e-50
C1orf35	-0.81960815987966	0.566596	0.8	2.4124e-52	1.19155e-50
PRKDC	-1.02794150000309	0.490409	0.536732	3.63858e-52	1.79351e-50
IGSF9B	-1.95979862695627	0.257064	0.10927	4.51616e-52	2.22153e-50
RARRES2	1.09758159421991	2.13996	1.17068	5.16512e-52	2.53555e-50
CIRBP	-0.588882956689879	0.664857	3.24484	5.4807e-52	2.68498e-50
RPS19	-0.573034398980311	0.672201	65.8217	5.7587e-52	2.81543e-50
GLIS3	-1.35290389511636	0.391503	0.257242	6.71177e-52	3.27126e-50
BICC1	-1.55353182069239	0.340675	0.320394	6.71832e-52	3.27126e-50
SNAP47	-1.13379829591495	0.455714	0.273465	6.83119e-52	3.31949e-50
MECOM	0.773442890936354	1.70934	0.792352	7.03719e-52	3.41268e-50
PNPLA2	0.620359140682522	1.53726	1.45052	7.66579e-52	3.71003e-50
SOX4	-0.875686405172964	0.544995	4.4956	9.04733e-52	4.36984e-50
SNX3	-0.587337641261379	0.66557	2.56779	9.08912e-52	4.38121e-50
SULT1A1	1.22604439796208	2.33925	0.275782	9.53156e-52	4.58527e-50
CDC42EP1	-0.77401726242878	0.584787	1.47891	9.81195e-52	4.71072e-50
ZNF444	-0.929773783789587	0.524941	0.417265	1.45807e-51	6.98621e-50
MRPL24	-0.723751160973613	0.605521	1.0584	1.94762e-51	9.31327e-50
NR2F2	-0.889283808396385	0.539882	0.730939	4.2688e-51	2.03723e-49
HECTD1	-0.745947487482785	0.596276	0.838355	4.37343e-51	2.08302e-49
VSIG10	1.16590946340519	2.24375	0.214484	4.40636e-51	2.09455e-49
ST14	0.574298994062633	1.48895	1.72816	5.18729e-51	2.46089e-49
PARK7	-0.594299952683415	0.662366	4.25632	5.30583e-51	2.51216e-49
CFLAR	-0.655875873597558	0.63469	2.04844	5.705e-51	2.69584e-49
NDUFS2	-0.646097778568656	0.639006	1.30348	5.78504e-51	2.72829e-49
MRPS23	-0.902923985801211	0.534802	0.684009	6.04844e-51	2.84692e-49
GADD45GIP1	-0.602778563999384	0.658485	3.31599	6.69506e-51	3.1451e-49
PPY	-2.28077741378984	0.205787	0.365353	6.98035e-51	3.27272e-49
RAMP1	0.897527203746141	1.86287	1.28123	7.5879e-51	3.55064e-49
HSD17B8	-1.18258283320387	0.440562	0.313673	8.33674e-51	3.89345e-49
SLC39A1	-0.669357481215307	0.628787	1.14855	8.47574e-51	3.95068e-49
CNPY3	-0.797060705283321	0.575521	0.634299	9.57627e-51	4.45501e-49
TAPBP	-0.559506818468031	0.678534	2.06014	1.03846e-50	4.82172e-49
RPL3	-0.57082268186351	0.673233	28.66	1.17311e-50	5.43637e-49
DPP7	0.650738589751893	1.56997	0.895713	1.18935e-50	5.50105e-49
ALDH16A1	-1.29643424220093	0.407131	0.226072	1.89046e-50	8.727e-49
GAS2L1	-1.43197724564612	0.370623	0.18146	2.47979e-50	1.14256e-48
TMEM101	-0.863852910179834	0.549483	0.523986	2.52423e-50	1.16081e-48
KMT2B	0.987214604734635	1.98235	0.338007	2.84263e-50	1.30473e-48
KCNN4	-0.815062554512789	0.568384	0.990267	4.55904e-50	2.08855e-48
MTHFS	0.732618788874315	1.66165	1.17346	4.85592e-50	2.22031e-48
RP11-211G23.2	1.24279370732738	2.36656	0.213441	5.42451e-50	2.47558e-48
YIPF4	0.562429556980126	1.47675	1.21483	5.91144e-50	2.69268e-48
KLK11	-1.10251425801514	0.465704	1.47393	6.2152e-50	2.82568e-48
TMEM238	-1.1130336950637	0.462321	0.368366	7.03168e-50	3.19084e-48
ZNF580	-1.01860467564928	0.493594	0.40394	7.20452e-50	3.2631e-48
RPS12	-0.651022295942795	0.636829	48.3674	7.31572e-50	3.30723e-48
AC010642.1	-0.972510718169889	0.509618	0.528969	8.139e-50	3.67249e-48
SYTL2	0.803296738107887	1.74508	0.675666	1.07041e-49	4.82088e-48
MDH1	-0.730347194154633	0.602759	1.55238	1.33311e-49	5.99273e-48
IDH3B	-0.794917118155617	0.576376	0.726999	1.41432e-49	6.34595e-48
LDLRAD4	-1.58221988122673	0.333968	0.143917	1.49028e-49	6.67427e-48
RORA	-1.28970477926716	0.409035	0.241831	1.52972e-49	6.83817e-48
SLC14A1	2.45395373132676	5.47916	0.13708	1.57479e-49	7.02653e-48
PFDN6	-0.659849832986889	0.632944	1.28714	1.61188e-49	7.17868e-48
CTD-2521M24.9	1.62964955369771	3.09438	0.109038	1.73144e-49	7.69688e-48
TRAM1	-0.830169333630328	0.562463	2.46895	1.89769e-49	8.42032e-48
SSR1	-0.656447395177063	0.634439	0.957126	1.98184e-49	8.77752e-48
DRG1	-0.898761429567035	0.536347	0.474508	2.02158e-49	8.93701e-48
NPDC1	0.589876447990098	1.50512	1.9555	2.14734e-49	9.47554e-48
NAT14	-1.94919513973144	0.258961	0.139282	2.46708e-49	1.08665e-47
CERS6	0.712564125085239	1.63871	0.830243	2.56641e-49	1.12833e-47
CA12	-1.27675899792814	0.412722	0.497335	2.66534e-49	1.16968e-47
ZFP14	0.986178774619978	1.98093	0.319119	4.05262e-49	1.77524e-47
PRRG4	0.828860591397412	1.77628	0.512978	4.14178e-49	1.81099e-47
ARV1	-0.93505095741117	0.523024	0.408575	4.51202e-49	1.96929e-47
TCEA3	0.808907128885183	1.75188	0.819119	4.66846e-49	2.03387e-47
COL6A1	-1.51221015997899	0.350574	0.954229	4.72638e-49	2.05537e-47
BPGM	-1.34061685592445	0.394852	0.346929	7.05172e-49	3.06106e-47
EPCAM	0.614100211944208	1.5306	11.6511	7.74931e-49	3.3578e-47
HCG18	-1.18492396433515	0.439848	0.215295	8.6145e-49	3.72596e-47
SYNGR2	-0.631686759568809	0.645421	3.35632	8.73594e-49	3.77169e-47
MTCH1	-0.614171882942384	0.653305	1.44114	9.00026e-49	3.87884e-47
CHPT1	0.758864023044889	1.69216	1.20313	9.58271e-49	4.12245e-47
CHD3	-0.990147403600272	0.503426	0.380301	9.61892e-49	4.13063e-47
PSMD4	-0.561684925375459	0.67751	1.88969	1.23383e-48	5.28893e-47
ATP5H	-0.51863869321007	0.69803	4.04902	1.58442e-48	6.77968e-47
COX20	-0.597491989291494	0.660902	1.95087	1.60873e-48	6.87146e-47
RAI14	-1.08295495599133	0.472061	0.346002	2.39013e-48	1.0191e-46
FKBP3	-0.695941408283904	0.617306	1.19664	2.41085e-48	1.02611e-46
RP11-528G1.2	1.10032698808269	2.14403	0.893627	2.71312e-48	1.15272e-46
BCAM	-2.02519956515962	0.245671	0.567787	2.95655e-48	1.25392e-46
HLA-DMB	-1.48014717144114	0.358452	0.372769	3.5196e-48	1.49009e-46
TFCP2L1	-0.927900946906294	0.525623	0.417265	3.80287e-48	1.60718e-46
ZNF568	2.16220378510442	4.47598	0.0688297	4.06504e-48	1.71496e-46
CCK	-3.47932644090834	0.0896641	0.40336	4.20226e-48	1.76974e-46
CFH	-1.20911680667338	0.432533	0.655968	4.31981e-48	1.81606e-46
RPS9	-0.557167236154567	0.679635	29.2498	5.07973e-48	2.1318e-46
RAB32	-1.19470744220982	0.436875	0.51066	5.34955e-48	2.24112e-46
TANC2	-1.27086904423185	0.41441	0.249247	5.51272e-48	2.30545e-46
CTD-2162K18.5	2.43966534439435	5.42516	0.060139	5.758e-48	2.40384e-46
TPM1	-0.636651861214108	0.643204	8.8299	6.66983e-48	2.77968e-46
ATP6V1E1	-0.630329858363906	0.646029	1.19177	8.17711e-48	3.40193e-46
DEPTOR	0.951678644074176	1.93412	0.35898	8.60073e-48	3.57198e-46
PSMB5	-0.63686538047395	0.643109	2.04183	9.50028e-48	3.93876e-46
HEXB	-0.664688504831062	0.630825	1.17126	1.14147e-47	4.72432e-46
NUCB1	-0.689377060103845	0.620122	0.97613	1.2948e-47	5.34968e-46
BEX2	-1.5040810537304	0.352555	0.252028	1.41533e-47	5.83763e-46
MNAT1	-0.890164603194673	0.539553	0.458633	1.49296e-47	6.14724e-46
PRNP	-1.2532283938168	0.419508	0.564658	1.50028e-47	6.16681e-46
COX14	-0.572226895369887	0.672578	2.24554	1.58392e-47	6.49949e-46
AK5	-4.82275228856568	0.0353351	0.0987254	1.61567e-47	6.61844e-46
MBD6	0.8692310602198	1.82669	0.357242	1.78778e-47	7.31103e-46
ACY3	1.22029377776138	2.32994	0.207068	1.90871e-47	7.7923e-46
CHMP4A	-0.576106661561042	0.670772	1.44948	1.96271e-47	7.99913e-46
NMNAT2	2.55937639715709	5.89453	0.0490151	2.28526e-47	9.2979e-46
HPS4	-0.821772544331687	0.565746	0.456895	2.50157e-47	1.01608e-45
NEDD9	-1.04433503310265	0.484868	0.449363	2.68919e-47	1.09044e-45
ZNF461	2.37838130112656	5.19953	0.0549247	2.76953e-47	1.12112e-45
CHMP2A	-0.501520742195691	0.706362	4.76941	2.90095e-47	1.17235e-45
RBM3	-0.620308023676952	0.650532	3.11506	3.15757e-47	1.27391e-45
ABL2	-1.21565202985988	0.430578	0.304751	3.41229e-47	1.37436e-45
LTK	2.64445989851282	6.25262	0.0463499	3.51331e-47	1.41268e-45
ABHD14A	-1.06076296656537	0.479378	0.297219	3.56021e-47	1.42914e-45
SGK1	-1.04216834992341	0.485597	0.643917	3.75905e-47	1.50644e-45
C4BPB	1.1026868416312	2.14754	0.503013	3.81261e-47	1.52536e-45
CYTH2	-0.814993071874437	0.568411	0.552491	3.83546e-47	1.53195e-45
CLRN3	1.08266778520422	2.11795	0.28934	4.04034e-47	1.6111e-45
AD000090.2	1.75644222942043	3.37864	0.0946698	4.24312e-47	1.68915e-45
CYP2S1	0.924933133415073	1.8986	0.631286	4.25642e-47	1.69165e-45
ZNF585A	1.65576939516074	3.15091	0.0984936	4.48193e-47	1.77833e-45
CNIH1	-0.678624365179792	0.624761	1.30939	5.01634e-47	1.98709e-45
EMC4	-0.573504511885703	0.671982	1.71669	5.24458e-47	2.07407e-45
KLF13	-0.88938240604193	0.539845	0.381808	5.43829e-47	2.14714e-45
UROS	-0.976830665088002	0.508095	0.361414	6.39956e-47	2.52252e-45
SSSCA1	-0.960587633498872	0.513848	1.04542	7.24168e-47	2.84978e-45
TMEM141	0.599236645719371	1.51491	2.57486	7.55378e-47	2.96773e-45
STEAP1	-0.971753636818429	0.509886	0.671842	8.87273e-47	3.48023e-45
EPHX4	1.94649385493228	3.85437	0.078679	1.15364e-46	4.51763e-45
FBXO2	-1.35360368845606	0.391313	0.822827	1.21586e-46	4.75353e-45
L1CAM	-3.09496570100548	0.117037	0.100579	1.22205e-46	4.76996e-45
PYCR2	-0.730057163810452	0.60288	0.668134	1.43399e-46	5.58812e-45
ZFP36L2	0.512929590961631	1.42694	5.08899	1.58236e-46	6.15634e-45
DUT	-0.753193166919026	0.593289	1.93905	1.66516e-46	6.46797e-45
CRABP2	-1.78384814535944	0.290408	1.86443	1.74553e-46	6.76922e-45
MRPS7	-0.723797874294799	0.605501	0.932445	1.89018e-46	7.31837e-45
SLC29A1	-1.06776097071266	0.477059	0.309038	1.92063e-46	7.42428e-45
SF3B5	-0.6213211540976	0.650075	1.72132	2.47784e-46	9.5628e-45
MSRA	0.98398960065956	1.97793	0.297914	2.85661e-46	1.10069e-44
OLFM1	-2.4593631334412	0.181827	0.0723059	3.94571e-46	1.5179e-44
MGST1	-0.843310103422899	0.557363	3.66744	4.37643e-46	1.6809e-44
FBLIM1	0.688675260508744	1.6118	0.782039	5.33893e-46	2.0473e-44
PSMC5	-0.699241558977921	0.615896	1.36767	5.41993e-46	2.07504e-44
CYSTM1	0.566458446796135	1.48088	18.03	5.66123e-46	2.16398e-44
NTN4	-0.886697732581644	0.540851	0.524913	5.86613e-46	2.23873e-44
UPP1	-1.0002412389444	0.499916	0.800695	5.97707e-46	2.27746e-44
C8G	-3.65252941624508	0.0795205	0.223754	8.91228e-46	3.39048e-44
DPP4	1.13371201306728	2.19423	0.266049	1.00657e-45	3.82322e-44
DSEL	-1.98619371400821	0.252404	0.122016	1.00973e-45	3.82917e-44
DACH1	2.27958282485325	4.85538	0.0853998	1.04129e-45	3.9426e-44
RAPGEFL1	0.974195155274157	1.96454	0.51657	1.07457e-45	4.06223e-44
TACC1	0.690832317464068	1.61421	1.22167	1.17892e-45	4.44968e-44
TES	-0.582168853017658	0.667959	1.28702	1.28932e-45	4.85875e-44
ARRDC1	0.565406704681209	1.4798	1.04241	1.47968e-45	5.56735e-44
PF4	1.75293537283262	3.37044	0.119699	1.78036e-45	6.68818e-44
IFT43	-0.758927328855564	0.590936	0.706721	1.82675e-45	6.85174e-44
WDR46	-1.01034195269969	0.496429	0.304751	2.08445e-45	7.79398e-44
ALDH2	0.621498919289262	1.53847	1.77914	2.08306e-45	7.79398e-44
SNX29P2	1.50021263749044	2.82884	0.133951	2.0912e-45	7.80703e-44
PIGK	-0.948362195514722	0.51822	0.371958	2.13584e-45	7.9613e-44
BLOC1S1	0.482537529891165	1.3972	3.27543	2.16236e-45	8.04768e-44
RFC2	-1.4651241718236	0.362204	0.176825	2.23635e-45	8.31016e-44
IRF3	-0.628014553516805	0.647066	0.929085	2.31481e-45	8.5884e-44
PNRC1	-0.57643353003782	0.67062	1.97381	2.32051e-45	8.59628e-44
EIF2B2	-0.980683630210622	0.50674	0.349826	2.39198e-45	8.84736e-44
KLHL9	-1.15926754626703	0.44774	0.19664	2.66342e-45	9.83623e-44
PEG10	-2.57576485908943	0.167733	0.236385	3.06875e-45	1.13157e-43
TMEM160	-0.630660236284484	0.645881	1.26813	3.86684e-45	1.42367e-43
DOK4	0.69417290746208	1.61796	0.593975	4.76362e-45	1.75116e-43
LYPD6B	-0.983373142278046	0.505796	0.474971	5.24291e-45	1.9244e-43
POU5F1	0.980473005120867	1.97311	0.369409	5.5326e-45	2.02763e-43
HNRNPUL1	-0.699095898622237	0.615958	0.764542	6.04433e-45	2.2118e-43
LINC00675	1.6415127120973	3.11993	0.114368	6.19265e-45	2.26263e-43
SSFA2	-0.587989620038462	0.665269	1.75388	6.39668e-45	2.33362e-43
YBX3	-0.638260984000685	0.642487	2.54032	8.03537e-45	2.927e-43
SLC7A8	1.42359387801016	2.68253	0.135921	8.30678e-45	3.02128e-43
C19orf48	-1.0201867614151	0.493053	0.546813	1.1468e-44	4.16472e-43
INF2	0.609371013835842	1.52559	0.91993	1.31995e-44	4.78631e-43
ACOT11	0.953569001375964	1.93666	0.261066	1.57633e-44	5.70736e-43
MUC6	-2.49159001032802	0.17781	0.796871	1.64087e-44	5.93209e-43
SPTBN1	0.439752917744724	1.35637	3.08088	1.66426e-44	6.00762e-43
KLK6	-3.85366983087578	0.0691719	1.69235	1.69034e-44	6.09259e-43
CCT6A	-0.629577535415778	0.646366	1.66616	1.90973e-44	6.87303e-43
XPNPEP3	-1.12806549389367	0.457529	0.236848	2.15076e-44	7.7289e-43
CYB5R1	-0.945090678703385	0.519397	0.401506	2.20943e-44	7.92787e-43
THEM4	-1.09381535425659	0.468521	0.235689	2.28697e-44	8.19385e-43
RPL19	-0.573916376712055	0.671791	50.319	2.44587e-44	8.75009e-43
ASNA1	-0.708971811624157	0.611756	0.872538	2.46089e-44	8.79074e-43
C6orf48	-0.686331214447782	0.621432	2.08076	2.66287e-44	9.4981e-43
YDJC	-0.849346358827947	0.555036	0.512862	2.78261e-44	9.91047e-43
SNRPB	-0.55497350484898	0.68067	2.55574	2.98138e-44	1.06027e-42
C12orf57	-0.596142482589307	0.66152	3.52364	4.08677e-44	1.45123e-42
FLOT1	-0.560964231195278	0.677849	1.34137	6.06185e-44	2.1494e-42
CHCHD10	-0.77013158401945	0.586364	3.4416	6.41454e-44	2.27111e-42
CHST3	-2.56585643501785	0.168889	0.0697567	6.68197e-44	2.36231e-42
RRP7A	-0.787010389031215	0.579544	0.578911	6.86896e-44	2.42484e-42
ABHD3	0.650397211120178	1.5696	0.763384	8.04745e-44	2.8367e-42
ELL2	-1.02126042288913	0.492686	0.329432	8.15103e-44	2.86899e-42
PDXDC1	0.556684181455529	1.47088	1.07161	8.73133e-44	3.06875e-42
NFKBIB	0.790472114813802	1.72964	0.560023	9.08865e-44	3.18966e-42
DAB2	-1.12986487566214	0.456959	0.341367	9.78194e-44	3.42796e-42
PAFAH1B3	-0.809122915496913	0.570729	0.801043	9.9796e-44	3.49213e-42
RNF11	-0.650961278882934	0.636856	0.7146	1.00271e-43	3.50363e-42
FBXO25	0.831028199421628	1.77895	0.41993	1.05247e-43	3.67216e-42
SRP9	-0.507525705729263	0.703428	3.27115	1.05532e-43	3.67678e-42
C1orf21	0.851426687310705	1.80428	0.618656	1.29527e-43	4.50624e-42
MRPS28	-0.816598717478309	0.567779	0.507184	1.35891e-43	4.72079e-42
LMAN2	-0.520186199913293	0.697282	2.44531	1.61555e-43	5.59615e-42
ANXA1	-0.865287619185451	0.548937	7.96628	1.61527e-43	5.59615e-42
RWDD1	-0.603515868602771	0.658148	1.40603	1.78399e-43	6.16798e-42
EIF3E	-0.598484128316455	0.660448	5.14426	1.78577e-43	6.16798e-42
DMBT1	2.33240083668466	5.03643	0.858749	1.97939e-43	6.8269e-42
PHB	-0.666790787443204	0.629906	1.83847	2.14613e-43	7.39136e-42
CHPF	-0.73843995428204	0.599387	0.87752	2.15067e-43	7.3964e-42
FOXL1	-1.59012507931207	0.332143	0.136153	2.18009e-43	7.48684e-42
NAT9	-0.960592254922812	0.513846	0.302433	2.61303e-43	8.96082e-42
OXLD1	-0.742612050156136	0.597656	0.666165	3.16875e-43	1.08511e-41
LINC00261	1.6021044992762	3.03586	0.240093	3.26849e-43	1.11767e-41
JUND	0.516235871314869	1.43022	3.98285	3.63389e-43	1.24085e-41
AGR2	0.716606097765101	1.64331	22.3683	3.98358e-43	1.35832e-41
GS1-251I9.4	-0.700664769765783	0.615289	0.894786	4.06798e-43	1.38513e-41
CDKN2AIPNL	-1.07894117809928	0.473376	0.248436	5.01945e-43	1.70669e-41
NME1	-0.806314975334505	0.571841	1.81657	5.27764e-43	1.79193e-41
SLC39A10	-0.962867339813216	0.513036	0.391657	5.40137e-43	1.83065e-41
IQGAP2	0.7845402019405	1.72254	0.663847	5.40692e-43	1.83065e-41
CCND1	-0.798236231055455	0.575052	2.79722	5.42677e-43	1.83478e-41
ROR2	2.2446049050291	4.73907	0.0538818	5.79108e-43	1.9552e-41
SLC6A8	1.14714461408123	2.21475	1.11228	8.1616e-43	2.75167e-41
HNRNPC	-0.46898616493129	0.722472	4.36246	8.33918e-43	2.8076e-41
HPCAL1	0.723657525612796	1.65136	0.854114	9.50649e-43	3.19612e-41
MAP2	-1.55780216866511	0.339668	0.179606	9.56523e-43	3.21138e-41
KIF26B	-1.76158562111911	0.294924	0.109849	9.76717e-43	3.2746e-41
CCDC88B	0.718404700452411	1.64536	0.599537	1.02681e-42	3.43775e-41
BCAS2	-0.708416251434429	0.611992	0.835226	1.05471e-42	3.52623e-41
FOSB	-1.51853782388383	0.349039	0.800232	1.08216e-42	3.61297e-41
HMGCS2	1.72046870589551	3.29543	0.325724	1.19558e-42	3.9861e-41
BOK	-1.02375601799883	0.491834	0.277404	1.60362e-42	5.3391e-41
RPSA	-0.589383481029117	0.664627	13.5317	1.68648e-42	5.60721e-41
COMTD1	-0.683504463302522	0.622651	0.934531	1.70206e-42	5.65116e-41
MYOF	-0.745567193541532	0.596433	0.733604	2.07744e-42	6.87848e-41
CCL15	1.48302318422975	2.79534	0.57022	2.07492e-42	6.87848e-41
NPIPB15	0.969673854701878	1.9584	0.247393	2.37189e-42	7.83831e-41
TFPT	-0.911415475040596	0.531663	0.459212	2.37386e-42	7.83831e-41
UQCRB	-0.443841580162302	0.735174	11.1326	2.39002e-42	7.88083e-41
C22orf39	-0.897872617195429	0.536678	0.395133	2.58519e-42	8.51269e-41
SLBP	-0.845819606441147	0.556395	0.873117	2.69421e-42	8.85953e-41
DDX60	0.912963856334276	1.88291	0.596292	2.808e-42	9.22107e-41
SLC44A4	-0.520694389172679	0.697036	2.22468	2.85844e-42	9.37388e-41
NFKBID	1.23656562160728	2.35637	0.153766	2.87844e-42	9.42661e-41
PPP1R14D	0.919543920656776	1.89152	0.559444	3.0351e-42	9.92611e-41
TM4SF1-AS1	1.14471635837558	2.21103	0.22248	3.59403e-42	1.1738e-40
PTPRM	-1.33393049078	0.396686	0.162804	3.64729e-42	1.18958e-40
ZNF106	-0.735509665401428	0.600606	0.513789	4.33619e-42	1.41235e-40
MAEA	-0.824352650037315	0.564736	0.606489	4.41295e-42	1.4354e-40
KIF12	0.80195524364631	1.74346	0.598494	4.56468e-42	1.48275e-40
POLR1D	0.55653406824648	1.47073	1.95469	4.82697e-42	1.56583e-40
ADAP1	0.708992974986159	1.63466	0.584473	4.98542e-42	1.61505e-40
PPP1R16A	0.671977349683752	1.59326	1.40962	5.16129e-42	1.66977e-40
COL22A1	-2.15763860927702	0.224123	0.0936269	5.7195e-42	1.84787e-40
PLAUR	-1.07920694916077	0.473289	2.23662	5.85799e-42	1.89007e-40
CPNE3	-0.687717946634697	0.620835	0.71518	6.86783e-42	2.21291e-40
CMTM7	-0.801035319908672	0.573937	0.672769	7.26909e-42	2.33907e-40
C20orf27	-1.0058664530929	0.497971	0.351796	8.39502e-42	2.69776e-40
TNFRSF21	-0.679181611113817	0.624519	1.2445	9.14299e-42	2.93419e-40
SEC24D	0.840123496110659	1.7902	0.371958	9.85928e-42	3.15984e-40
RNPS1	-0.534628450634941	0.690336	1.59096	1.06635e-41	3.41303e-40
PTPN14	-1.01179347366346	0.495929	0.3073	1.06946e-41	3.41842e-40
MRPL14	-0.526291455085092	0.694337	2.01866	1.16893e-41	3.73142e-40
MRPL52	-0.627431096379069	0.647328	3.39351	1.30106e-41	4.14767e-40
MUC17	1.4415142968313	2.71606	0.343917	1.33841e-41	4.26107e-40
ANKRD29	1.2748681309812	2.41977	0.218076	1.37835e-41	4.38241e-40
PRKCD	0.79032690020763	1.72947	0.387022	1.39074e-41	4.41596e-40
VPS28	0.437166261600256	1.35394	3.23523	1.56927e-41	4.97625e-40
KCNJ15	-1.8747262607636	0.272679	0.271379	1.64041e-41	5.195e-40
GAA	-1.13248273365984	0.45613	0.220857	1.68268e-41	5.32184e-40
PDX1	1.24174395838632	2.36484	0.166396	1.69016e-41	5.33846e-40
MDK	0.577183731906381	1.49193	7.24403	1.8648e-41	5.88233e-40
PTGS2	-1.94588002113998	0.259556	0.468714	2.20407e-41	6.94341e-40
IL17RE	0.778185040771221	1.71497	0.405098	2.27183e-41	7.14748e-40
EBAG9	-0.671098193409424	0.628028	0.723754	2.65675e-41	8.34755e-40
FABP1	6.06588810430374	66.9907	2.99328	2.82791e-41	8.87372e-40
SCGB2A1	1.15284997147642	2.22353	0.505794	3.0834e-41	9.6628e-40
CCDC57	-0.80918992700097	0.570702	0.564774	3.29711e-41	1.0319e-39
PPP1R15A	-0.852929555948931	0.553659	1.32271	3.86596e-41	1.20837e-39
TPGS1	-0.776271323252117	0.583874	0.534994	3.96599e-41	1.23802e-39
PPP1R1B	0.902148542521702	1.86885	1.48853	4.27611e-41	1.33309e-39
PRCP	-0.982290712957718	0.506175	0.302549	4.62412e-41	1.43971e-39
SLC3A2	-0.960394849223675	0.513916	1.46535	4.7252e-41	1.46928e-39
RGL2	-0.937136388068004	0.522269	0.31518	5.03279e-41	1.5629e-39
IGFBP2	-1.23736651444979	0.424146	3.10174	6.3499e-41	1.96937e-39
PPP1R13L	-0.796520154232542	0.575736	0.56883	7.11155e-41	2.20274e-39
RBMX	-0.529125805911105	0.692975	1.67277	8.86852e-41	2.74341e-39
NDUFS5	-0.430541881003045	0.741983	7.86095	9.07582e-41	2.80393e-39
TCEB1	-0.534494705238879	0.6904	2.56605	9.17127e-41	2.82977e-39
COTL1	-0.773260749203502	0.585094	1.71912	9.34211e-41	2.87879e-39
AES	0.449832933386475	1.36588	2.49143	1.02724e-40	3.16139e-39
MTIF3	0.510808724808991	1.42485	1.50649	1.09893e-40	3.37769e-39
SKIL	-0.63565421605384	0.643649	0.993279	1.13591e-40	3.48688e-39
FAM150A	2.42153225363438	5.3574	0.0465817	1.18626e-40	3.63681e-39
ATOX1	-0.56655238832429	0.675228	2.85041	1.19531e-40	3.65987e-39
EML2	-0.806242773681408	0.571869	0.401043	1.20032e-40	3.67053e-39
CSNK1E	-0.656579945645243	0.63438	0.755272	1.2276e-40	3.74919e-39
RPL10A	-0.5258615126839	0.694544	18.6094	1.26392e-40	3.85521e-39
CHCHD7	-0.664739228815039	0.630803	0.926651	1.31155e-40	3.99541e-39
PCK1	4.48854111791366	22.4484	0.662572	1.31372e-40	3.99695e-39
RAB11FIP1	0.490862962241988	1.40529	3.66419	1.39109e-40	4.22697e-39
FUT3	0.664632732099413	1.58516	0.694554	1.48867e-40	4.51776e-39
RPF2	-0.887632889331076	0.5405	0.405678	1.5413e-40	4.67157e-39
DOK5	-1.98469683589585	0.252666	0.134299	1.57629e-40	4.77162e-39
PPARD	-1.34379735007133	0.393982	0.166396	1.75482e-40	5.30536e-39
PLOD1	-1.2454538109789	0.421775	0.317265	1.85029e-40	5.58693e-39
PIGR	0.877987703243468	1.83781	6.0438	1.87398e-40	5.65137e-39
DKK1	-2.43374185626035	0.185085	0.473001	1.90236e-40	5.72974e-39
RP11-844P9.2	2.84326440548723	7.17642	0.0355736	2.036e-40	6.12458e-39
EML4	0.608448466814439	1.52462	0.844032	2.0531e-40	6.16828e-39
ALS2CR12	-3.77076056083639	0.0732636	0.0432213	2.31198e-40	6.93739e-39
MRPL18	-0.63435680802856	0.644228	1.19131	2.39425e-40	7.17528e-39
TRAPPC2L	-0.598987095198206	0.660217	1.53001	2.54149e-40	7.60704e-39
ZNF599	1.41888267522043	2.67378	0.124565	2.56845e-40	7.67335e-39
SNRPD3	-0.520671250237132	0.697047	2.00846	2.57004e-40	7.67335e-39
ASCC2	-0.832690630571422	0.561481	0.366744	2.63906e-40	7.86964e-39
GNG7	-2.08904355445155	0.235036	0.0775203	2.91151e-40	8.6713e-39
YBEY	-0.888347207327788	0.540233	0.367323	2.99729e-40	8.91572e-39
SRPK1	-0.692524550531375	0.61877	0.7	3.32807e-40	9.88741e-39
CNOT7	-0.641490986329527	0.64105	0.85029	3.67601e-40	1.09076e-38
ZNF493	1.22835175351441	2.34299	0.155968	3.78069e-40	1.12044e-38
ARAP2	-0.915162551961897	0.530284	0.330823	3.80339e-40	1.12439e-38
ITM2B	0.400208687457825	1.3197	14.0155	3.79928e-40	1.12439e-38
MZT2A	-0.56531631913254	0.675807	3.06837	4.38565e-40	1.29493e-38
TMUB2	-0.70478225394867	0.613535	0.514716	4.52355e-40	1.334e-38
CCDC124	-0.595692419829298	0.661727	1.03476	4.58413e-40	1.35021e-38
SEC62	-0.415095918189782	0.74997	5.98227	4.709e-40	1.38529e-38
NGDN	-0.790615616148152	0.578097	0.494438	5.01664e-40	1.47398e-38
NHP2	-0.59951420490678	0.659976	2.12248	5.25555e-40	1.54229e-38
SCXA	-2.1597427004413	0.223796	0.206952	5.26273e-40	1.54251e-38
PTPRS	-2.25498509403278	0.209499	0.0815759	5.50357e-40	1.61114e-38
UXS1	-0.927189329765239	0.525882	0.335342	5.51461e-40	1.6124e-38
NCMAP	-1.27051162865725	0.414513	0.18679	6.02923e-40	1.76073e-38
ARF6	-0.583414806402148	0.667382	1.48413	6.20405e-40	1.80958e-38
CARD16	0.659242888357035	1.57925	0.772885	6.54682e-40	1.90724e-38
SYNCRIP	-0.664628702106712	0.630851	0.851564	7.1773e-40	2.08838e-38
OXCT1	1.37463003348623	2.59301	0.15029	7.51347e-40	2.18355e-38
G6PC3	-0.848734855795486	0.555271	0.397219	1.09809e-39	3.18739e-38
MT-ND6	-0.846839512679418	0.556001	0.79409	1.13473e-39	3.28975e-38
NR5A2	1.35962037301789	2.56618	0.161066	1.21916e-39	3.53028e-38
AC009133.14	1.05353451005103	2.07561	0.225145	1.22107e-39	3.53155e-38
CDX2	1.56752723827795	2.96396	0.206489	1.39865e-39	4.04027e-38
RCC1	-1.13526720187113	0.455251	0.244728	1.60907e-39	4.6425e-38
VGLL1	-3.41293879634984	0.0938865	0.093511	1.74392e-39	5.02556e-38
LMCD1	-1.43901327095446	0.368819	0.216918	2.00906e-39	5.78267e-38
GPATCH8	-0.626614000585184	0.647695	0.623986	2.05041e-39	5.89461e-38
EFNA1	0.795807216809745	1.73605	2.25944	2.22847e-39	6.39885e-38
ASRGL1	0.964166860914978	1.95094	0.474739	2.58963e-39	7.427e-38
RPL26L1	-0.616499363500538	0.652252	0.980301	2.76673e-39	7.92547e-38
B4GALT1	-0.680288392524252	0.624041	0.74241	2.99464e-39	8.5681e-38
KRT10	-0.590651221749594	0.664043	3.5314	3.03748e-39	8.68032e-38
ARRB1	1.11303882267024	2.16301	0.170104	3.05676e-39	8.72505e-38
ENY2	-0.477208916531034	0.718366	3.17358	3.31967e-39	9.46422e-38
MSN	-0.742411770757207	0.597739	0.885284	3.49877e-39	9.96299e-38
HIF1A	-0.660414029459691	0.632697	1.12051	3.56564e-39	1.01414e-37
MIF	-0.602631729329593	0.658552	9.37787	3.68281e-39	1.04622e-37
ATXN7L3B	0.703953175663493	1.62896	0.57219	3.7033e-39	1.0508e-37
GOLGB1	0.524240151310394	1.43818	1.58737	4.06091e-39	1.15091e-37
PTP4A1	-0.685286633179594	0.621882	1.15284	4.21532e-39	1.19326e-37
AIDA	-0.60490058232483	0.657517	0.73708	4.90981e-39	1.38822e-37
SMARCE1	-0.578879415662434	0.669484	1.02202	4.96054e-39	1.40091e-37
TAF8	-1.07923049152646	0.473281	0.225956	5.31915e-39	1.50043e-37
RPL10	-0.482429424899115	0.715771	70.8393	5.60216e-39	1.5784e-37
ACCS	1.21767923591183	2.32572	0.134415	5.61224e-39	1.57939e-37
CPS1	2.52769781085131	5.76651	0.154693	5.70193e-39	1.60275e-37
RASSF4	-1.36278077727963	0.388832	0.226535	6.20601e-39	1.7424e-37
COPS6	-0.558624161756403	0.678949	1.60521	6.44275e-39	1.80676e-37
VILL	0.580788258162372	1.49567	1.1168	6.72123e-39	1.88265e-37
MUT	-0.99593137394082	0.501412	0.240093	8.12689e-39	2.27373e-37
ADRA2C	-3.11273459792551	0.115604	0.0463499	8.57816e-39	2.39719e-37
EIF4EBP1	-0.769053062664916	0.586803	1.76779	8.6171e-39	2.40527e-37
ARPC1B	-0.563920006500947	0.676462	4.12005	9.53345e-39	2.65796e-37
MAD2L2	-1.12540579286457	0.458373	0.266976	9.56989e-39	2.66503e-37
OARD1	-0.706709482109927	0.612716	0.733835	9.79001e-39	2.72317e-37
TIMP2	-0.698942616270077	0.616024	1.23453	1.04554e-38	2.90489e-37
CLIC1	-0.434039927415818	0.740186	12.1407	1.06806e-38	2.96061e-37
INTS10	-0.814794492397867	0.568489	0.378563	1.06737e-38	2.96061e-37
CDS1	0.704000423872859	1.62902	0.488992	1.08661e-38	3.00853e-37
RINL	0.974882815033436	1.96548	0.265353	1.10429e-38	3.05396e-37
ABHD14B	-0.685086646169538	0.621968	0.962225	1.12953e-38	3.12019e-37
CD52	-0.880208278649974	0.543289	0.766512	1.2509e-38	3.45148e-37
PACSIN2	-0.608535084224976	0.655862	0.815643	1.27428e-38	3.51195e-37
LRP5	0.665017551431194	1.58559	0.510892	1.28353e-38	3.5334e-37
CHN2	1.30380935495878	2.4688	0.122248	1.30289e-38	3.58257e-37
SCAF1	-0.806713825208466	0.571683	0.35562	1.36054e-38	3.73681e-37
TCP1	-0.734704434726605	0.600941	0.876362	1.36964e-38	3.75751e-37
COMT	-0.629868099874245	0.646235	1.73082	1.38911e-38	3.80657e-37
KIAA1199	-1.51043731803547	0.351005	0.259907	1.56871e-38	4.29382e-37
FAM105A	1.48301301264015	2.79532	0.128505	1.72325e-38	4.71146e-37
PPP2R2C	-2.30937843720293	0.201747	0.0763615	2.39112e-38	6.53001e-37
CTNNB1	-0.546227561115844	0.684808	2.10591	2.53146e-38	6.90543e-37
ZFAND5	-0.531716395964083	0.691731	1.34739	2.7908e-38	7.60422e-37
PLBD1	0.56423037383706	1.4786	1.53036	2.84095e-38	7.73208e-37
KIAA1324	1.47040516718883	2.771	0.167555	2.87105e-38	7.80517e-37
DCUN1D5	-1.22088896450432	0.429018	0.246002	2.98151e-38	8.09627e-37
TRIM28	-0.615622558737499	0.652648	0.976362	3.04453e-38	8.25807e-37
RPL4	-0.502962591858876	0.705656	12.1058	3.0718e-38	8.32264e-37
PDXK	-0.671690412506621	0.627771	0.874508	3.33176e-38	9.01678e-37
TGFBI	-2.43725461992346	0.184635	0.672769	3.4077e-38	9.21192e-37
C11orf70	1.52891578900798	2.88569	0.0900348	3.46454e-38	9.35504e-37
MRPL50	-0.646679863814363	0.638749	0.98934	3.54013e-38	9.54842e-37
ALDH7A1	-0.963104857991522	0.512952	0.327115	3.55e-38	9.56429e-37
SEMA3C	-1.06568667256556	0.477745	0.378216	3.96823e-38	1.06791e-36
H3F3B	-0.469605873609847	0.722162	19.2596	4.05145e-38	1.08908e-36
FAM136A	-0.640150209705244	0.641646	0.904056	4.12099e-38	1.10654e-36
NDUFB5	-0.58221988122673	0.667935	1.77683	4.16969e-38	1.11836e-36
N4BP2L2	0.370681217705611	1.29296	3.00035	4.24505e-38	1.1373e-36
GAS2L3	1.6143897112387	3.06182	0.103592	4.34892e-38	1.16383e-36
SRM	-1.07995399183008	0.473044	0.589224	4.85116e-38	1.2968e-36
AP2S1	-0.600912555633711	0.659337	2.16107	4.95077e-38	1.32195e-36
DNM2	0.552233840775008	1.46635	1.07683	5.30163e-38	1.41406e-36
PPAP2C	-0.57294107311867	0.672245	1.69722	5.60966e-38	1.49456e-36
HSPA8	-0.692402798977154	0.618822	3.56107	5.63378e-38	1.49932e-36
ENO1	-0.790493802505398	0.578146	6.62236	5.66378e-38	1.50564e-36
MROH6	0.850430630846203	1.80304	0.356779	5.98832e-38	1.59015e-36
PARP10	0.713645649098783	1.63994	0.390382	6.5186e-38	1.72905e-36
MTSS1	-1.06289718171265	0.47867	0.319467	6.7474e-38	1.78776e-36
PSMF1	-0.578846869683611	0.669499	0.895365	7.17456e-38	1.89885e-36
ATP1A1	-0.44758261094628	0.73327	5.9336	9.08035e-38	2.40059e-36
IGF1R	-0.93272757055364	0.523867	0.289803	9.50358e-38	2.50972e-36
SUSD4	-1.87503885216902	0.27262	0.13847	9.63443e-38	2.54148e-36
GULP1	-0.798639309640209	0.574891	0.803824	1.03754e-37	2.73393e-36
FMO5	0.807080210772582	1.74967	0.507764	1.08001e-37	2.84273e-36
TM6SF2	3.03248996288848	8.18221	0.039861	1.10468e-37	2.90447e-36
WASF2	-0.561169192640611	0.677753	1.40116	1.16845e-37	3.06878e-36
GBAS	-0.672985345149912	0.627207	0.62051	1.24658e-37	3.27039e-36
SLC13A2	4.29552436872227	19.6373	0.07219	1.29018e-37	3.38109e-36
ATP5F1	-0.547369260346944	0.684267	2.0737	1.30539e-37	3.41721e-36
TYW3	-0.913692663866444	0.530825	0.330591	1.36271e-37	3.56337e-36
HSPA1B	-0.875220226574418	0.545171	1.75238	1.43481e-37	3.74783e-36
C18orf8	0.89863421615369	1.8643	0.261298	1.58485e-37	4.13525e-36
CAPN6	-1.59872372230151	0.330169	0.156779	1.59046e-37	4.14537e-36
HMGN3	-0.547052085154358	0.684417	2.14056	1.69358e-37	4.40936e-36
PHF20L1	-0.653570704019157	0.635705	0.691425	1.73835e-37	4.52104e-36
LGR4	0.671845515025016	1.59311	0.598262	1.88883e-37	4.90708e-36
TMEM106B	-0.634289034746346	0.644258	1.15736	2.21302e-37	5.74308e-36
NAPG	-0.682700036016542	0.622998	0.508922	2.21888e-37	5.75208e-36
ARPP19	-0.500201521087527	0.707008	1.39397	2.31138e-37	5.9854e-36
SDCCAG8	-0.640059991049486	0.641686	0.593743	2.32968e-37	6.01981e-36
RP11-468N14.13	2.05014862938499	4.14149	0.061066	2.32762e-37	6.01981e-36
AMN	0.639277766210813	1.55755	1.52572	2.91696e-37	7.52922e-36
TMEM71	-3.02279247261272	0.123041	0.0486674	3.0073e-37	7.75404e-36
CTSB	0.461609053866409	1.37708	4.25678	3.10389e-37	7.99452e-36
COL16A1	0.824707236436382	1.77118	0.381808	3.13788e-37	8.0734e-36
ELOVL5	-0.907160914990339	0.533233	0.363963	3.41562e-37	8.77858e-36
SHH	1.05961714091134	2.08438	0.184473	3.51267e-37	9.01835e-36
NRN1	2.22513504083087	4.67555	0.0567787	3.54344e-37	9.08765e-36
TPRN	0.97589443451345	1.96686	0.213557	3.86134e-37	9.89237e-36
METRN	-1.11751049657171	0.460888	0.328621	4.68745e-37	1.1996e-35
ARL16	-0.693596846651082	0.61831	0.547277	4.70268e-37	1.20221e-35
CCDC167	-0.912946138598806	0.531099	0.420973	5.27857e-37	1.34657e-35
RP1-60O19.1	-1.64981795937754	0.31868	0.146582	5.27807e-37	1.34657e-35
ARRDC2	-0.736177337033025	0.600328	0.748552	5.3593e-37	1.36571e-35
KPNB1	-0.523072806913733	0.695888	1.38922	5.41755e-37	1.37909e-35
SDC3	-1.16384666938463	0.446321	0.181576	5.53815e-37	1.4083e-35
WHSC1L1	0.483259060464601	1.3979	1.47277	6.45819e-37	1.64052e-35
NT5C3B	-0.930279172491505	0.524757	0.32387	6.50799e-37	1.65142e-35
SCRIB	0.770296533494057	1.70562	0.33511	6.91884e-37	1.75382e-35
NEU1	-0.794086939106645	0.576708	0.470684	7.1474e-37	1.80985e-35
ZNF579	-1.1017122690396	0.465963	0.214253	7.30322e-37	1.84735e-35
NINJ1	-0.806243960642675	0.571869	0.553418	7.54424e-37	1.90631e-35
TTC32	0.818454093907658	1.76352	0.35029	7.7756e-37	1.9627e-35
CTA-293F17.1	0.956194782495799	1.94019	0.347045	7.82917e-37	1.97415e-35
PLS1	0.530444045810621	1.44437	1.25307	8.04847e-37	2.02732e-35
APBB2	-1.21050141962784	0.432118	0.145539	8.13286e-37	2.04643e-35
LYRM2	-0.794930582223232	0.576371	0.375782	8.26604e-37	2.07559e-35
KCNC2	#NUM!	Inf	0.0207416	8.26037e-37	2.07559e-35
FAM213A	-0.664357471040161	0.63097	0.74635	8.51233e-37	2.1352e-35
ITPKA	1.67637318182529	3.19623	0.131981	8.56467e-37	2.14609e-35
AC074289.1	2.35658589445855	5.12157	0.0473928	8.60479e-37	2.15389e-35
LAMA5	-0.669355384573579	0.628788	0.601275	8.9149e-37	2.22919e-35
PMVK	-0.582163676343661	0.667961	1.16848	1.01907e-36	2.54556e-35
C14orf1	-0.621010179230971	0.650215	1.12329	1.08069e-36	2.69667e-35
PARP1	-0.679618437482361	0.62433	0.794438	1.09427e-36	2.72771e-35
ARHGAP5	-0.517504080470923	0.698579	1.10058	1.15041e-36	2.86468e-35
FOXS1	-3.47956670416438	0.0896491	0.126883	1.15815e-36	2.88097e-35
FBXO9	-0.872441447165665	0.546222	0.285979	1.22391e-36	3.0414e-35
MOGAT2	2.10965782341094	4.31589	0.0565469	1.2459e-36	3.09284e-35
ZNF865	-1.27360057611325	0.413626	0.140093	1.28e-36	3.1742e-35
SH3PXD2B	-1.26602309176611	0.415804	0.142642	1.34625e-36	3.33505e-35
OAS1	0.701191951569382	1.62585	1.17995	1.35689e-36	3.35794e-35
PRSS21	0.826920582003811	1.77389	0.514021	1.36737e-36	3.38039e-35
GPC1	-1.23544771536189	0.424711	0.445655	1.38627e-36	3.42359e-35
VMA21	-0.699295621798158	0.615873	0.569177	1.50605e-36	3.71559e-35
SPCS1	-0.444745896989708	0.734714	4.18934	1.6437e-36	4.05103e-35
HIST1H1C	0.698928330573917	1.6233	4.17022	1.91785e-36	4.72186e-35
HKR1	0.961296681205926	1.94706	0.221784	1.94421e-36	4.78185e-35
SEMA3F	-1.40674850727778	0.377161	0.114948	2.04387e-36	5.02182e-35
IL2RG	0.704482798342897	1.62956	1.11217	2.08149e-36	5.10902e-35
DMD	-2.0250915887023	0.24569	0.0660487	2.12329e-36	5.20097e-35
JUP	-0.508978521473065	0.70272	2.78158	2.12188e-36	5.20097e-35
FLYWCH2	-0.764539463508437	0.588641	0.436616	2.13546e-36	5.22546e-35
LIPH	0.435401536992023	1.35229	2.75574	2.34983e-36	5.74416e-35
ZNF585B	1.7079993539333	3.26707	0.0707995	2.4599e-36	6.00712e-35
ZSCAN16-AS1	-1.02242322932932	0.492289	0.241251	2.73391e-36	6.66945e-35
CEP70	-0.987260319864843	0.504435	0.254461	3.10059e-36	7.55632e-35
CANX	-0.412641019199122	0.751247	3.26199	3.18108e-36	7.7446e-35
LIN7B	-1.40220606216083	0.37835	0.11657	3.36976e-36	8.19566e-35
TPBG	-0.703422697251507	0.614114	0.518772	3.58062e-36	8.69968e-35
LARS	-0.647555083686353	0.638361	0.6292	3.81151e-36	9.2513e-35
ERH	-0.444855935050514	0.734658	4.07845	4.06836e-36	9.86475e-35
OPA3	-1.15536200793747	0.448954	0.163268	4.44891e-36	1.07766e-34
DNAJA1	-0.62264615175225	0.649479	1.44658	4.53978e-36	1.09856e-34
SNRNP25	-1.03577261611063	0.487755	0.311703	4.73275e-36	1.14295e-34
NF2	-1.46690468245382	0.361758	0.10394	4.72801e-36	1.14295e-34
CMSS1	-0.953229882544454	0.516475	0.458285	5.02183e-36	1.21155e-34
RBP1	-2.54858497649583	0.170923	1.4978	5.08042e-36	1.22445e-34
PGLS	-0.557211548999555	0.679614	1.36501	5.19702e-36	1.2513e-34
IRF2BPL	-0.883294803687637	0.542128	0.323291	5.21523e-36	1.25443e-34
SIK1	-0.732417913390464	0.601894	0.623175	5.34499e-36	1.28435e-34
PCNA	-1.108678663174	0.463719	0.503013	5.87855e-36	1.41115e-34
MYEOV2	-0.454786525113208	0.729618	3.37845	5.9226e-36	1.4203e-34
GTF3C6	-0.608198129547118	0.656016	1.39896	7.23618e-36	1.73358e-34
LINC00665	1.12237546640567	2.17705	0.185747	7.29623e-36	1.74622e-34
PARP4	0.578745717086704	1.49355	0.630012	7.39294e-36	1.76761e-34
AHSA2	0.639216036036437	1.55748	0.509733	7.50061e-36	1.79111e-34
CMTM4	-0.864787092172334	0.549127	0.287486	7.50616e-36	1.79111e-34
FAM84B	-0.760353721951107	0.590352	0.431286	8.09365e-36	1.92937e-34
PVR	-1.08259917247373	0.472177	0.230359	8.37356e-36	1.99412e-34
FAM86A	-1.26499337502934	0.416101	0.164195	1.00661e-35	2.39481e-34
BCL2L14	1.10625764497895	2.15286	0.23314	1.02681e-35	2.44046e-34
PITX1	0.757803034109814	1.69091	0.554809	1.02838e-35	2.44176e-34
ALCAM	-0.980658966845209	0.506748	0.617265	1.03704e-35	2.4599e-34
GPATCH4	-0.838947413449692	0.559051	0.469177	1.10388e-35	2.61585e-34
C1orf43	-0.480069983181606	0.716943	2.26767	1.12901e-35	2.67277e-34
IFT27	-0.766112485160162	0.588	0.429316	1.14957e-35	2.71877e-34
CCDC106	-1.54377344583809	0.342987	0.102665	1.15702e-35	2.7337e-34
FAM229B	-1.42987495741854	0.371163	0.128853	1.16456e-35	2.74879e-34
CEACAM1	-0.931424031392224	0.524341	0.739397	1.21802e-35	2.87216e-34
BTG2	0.717020618952734	1.64378	1.10081	1.27598e-35	3.00587e-34
RSU1	-0.656220462670508	0.634538	0.600695	1.45895e-35	3.43353e-34
AC005550.3	1.62111878080741	3.07613	0.22051	1.5348e-35	3.60851e-34
CDKN1A	-0.774601957611405	0.58455	0.953418	1.56552e-35	3.67713e-34
GLTSCR2	-0.492918966235779	0.710586	5.00336	1.64303e-35	3.85543e-34
PHIP	-0.544301625584892	0.685723	0.850869	1.66804e-35	3.91029e-34
PPT1	-0.888134385749968	0.540312	0.424102	1.67097e-35	3.91333e-34
COPRS	-0.720630071928792	0.606832	0.574392	1.68842e-35	3.95035e-34
EFTUD2	-0.770006226991358	0.586415	0.361066	1.83835e-35	4.29694e-34
CAT	0.660697937441116	1.58085	0.542178	1.97293e-35	4.60703e-34
OAZ3	-2.48320987539557	0.178846	0.0488992	2.04807e-35	4.77783e-34
TRMT6	-0.934579762009219	0.523195	0.265701	2.06376e-35	4.80977e-34
NDNF	-2.64202927646203	0.160203	0.0519119	2.10186e-35	4.89381e-34
ZNF576	-0.924581430311369	0.526833	0.247277	2.15873e-35	5.02136e-34
PM20D2	-1.02786616424358	0.490435	0.193279	2.20537e-35	5.12488e-34
PNISR	-0.429030763502435	0.742761	2.11414	2.29621e-35	5.33081e-34
ITPA	-0.644554066933588	0.63969	0.819351	2.33736e-35	5.42109e-34
MAPK1	-0.658772476245136	0.633417	0.579954	2.55203e-35	5.91327e-34
FRMD6	-1.72220108049606	0.303086	0.153071	2.69878e-35	6.24727e-34
RPL39L	-1.29785343863518	0.406731	0.245539	2.74914e-35	6.35771e-34
C19orf77	0.749268851968723	1.68094	2.23071	2.85929e-35	6.60609e-34
LEPROT	-0.466687834541576	0.723624	1.51889	2.91611e-35	6.73088e-34
HIBCH	0.59936513738816	1.51505	0.663036	2.99967e-35	6.91711e-34
MRPL15	-0.688666789455419	0.620427	0.714484	3.03133e-35	6.98341e-34
SLC6A19	2.92759110457047	7.60839	0.0478563	3.16246e-35	7.27852e-34
GBP3	0.585522525183737	1.50058	0.816918	3.19615e-35	7.34899e-34
EGLN2	-0.741624138053684	0.598066	0.465933	3.25607e-35	7.47962e-34
EHD2	-0.850462578063287	0.554607	0.398262	3.32308e-35	7.62625e-34
ABCF1	-0.655380668275052	0.634908	0.662688	3.60519e-35	8.26577e-34
DGAT1	0.672702324175094	1.59406	0.486443	3.64178e-35	8.34169e-34
EIF4E	-0.632374979337219	0.645114	1.06709	4.09887e-35	9.37974e-34
TAF12	-0.677690875670652	0.625165	0.543685	4.14743e-35	9.48181e-34
PKIB	-1.18557941363907	0.439648	0.478216	4.21483e-35	9.62673e-34
AATF	-0.661956923092353	0.63202	0.594322	4.56346e-35	1.04131e-33
SLC15A3	1.15818921692105	2.23177	0.137543	4.56946e-35	1.04169e-33
PIGC	-0.663364694683248	0.631404	0.528621	4.69236e-35	1.06869e-33
PDP1	-0.820203559766478	0.566362	0.361414	5.3507e-35	1.21748e-33
GRWD1	-1.03325979209637	0.488605	0.22445	5.35886e-35	1.21818e-33
ADAMTS6	1.48505347344281	2.79928	0.121553	5.9946e-35	1.3614e-33
SLC34A2	-1.69965035285522	0.307861	0.243453	6.24069e-35	1.41595e-33
WNT10A	-1.84331778335918	0.27868	0.213673	6.44068e-35	1.45995e-33
IGF2BP3	0.936806614833171	1.91429	0.228621	6.8913e-35	1.56062e-33
CYP2J2	1.21779306548971	2.32591	0.136501	7.71134e-35	1.74468e-33
CRELD2	-0.98421452756504	0.505501	0.432561	7.77354e-35	1.7571e-33
MYL12A	-0.420936541566574	0.74694	15.1623	7.7944e-35	1.76016e-33
SHKBP1	-0.754732738640272	0.592656	0.459791	8.53804e-35	1.92627e-33
CSGALNACT1	-1.90856977269868	0.266356	0.0755504	1.00916e-34	2.27465e-33
FAM161A	-1.76302982273216	0.294629	0.0880649	1.01504e-34	2.28575e-33
ASS1	0.786393280960757	1.72476	1.48447	1.12351e-34	2.52763e-33
MUC12	0.900584992399902	1.86682	0.393627	1.14348e-34	2.57015e-33
RBMS1	-0.596968785950378	0.661142	0.869525	1.14964e-34	2.58159e-33
PGM2L1	-0.652532533237008	0.636163	0.673349	1.21963e-34	2.73619e-33
EIF2S1	-0.694125578360814	0.618084	0.643221	1.27448e-34	2.85656e-33
COA6	-0.556997709644523	0.679715	1.11182	1.31186e-34	2.93761e-33
MGAT4A	1.02831186833529	2.03964	0.314253	1.3348e-34	2.98619e-33
SURF4	0.521587624304765	1.43553	0.982387	1.34086e-34	2.99697e-33
C1orf53	-1.12933642732081	0.457126	0.216802	1.4502e-34	3.23832e-33
MT1H	2.72454609743682	6.60952	0.508922	1.45229e-34	3.23998e-33
NMU	1.4867762113648	2.80262	0.611819	1.48479e-34	3.3094e-33
MRPS34	-0.545974652176717	0.684929	1.92503	1.60567e-34	3.57552e-33
SEC14L2	-1.19595875836807	0.436496	0.177289	1.63063e-34	3.62774e-33
CDK14	-1.09198333738779	0.469116	0.267439	1.83849e-34	4.08639e-33
HLA-E	-0.417849189039568	0.74854	4.57845	1.8668e-34	4.14546e-33
CSDE1	-0.428392755878947	0.743089	2.3971	1.91694e-34	4.25288e-33
PPCS	-0.492082637721872	0.710998	1.74878	1.94918e-34	4.32042e-33
KCTD9	0.780789709217246	1.71807	0.313094	2.0777e-34	4.60103e-33
GABRA2	3.54942627308671	11.708	0.0778679	2.19447e-34	4.85515e-33
PLEKHS1	-1.06073535750681	0.479388	0.251796	2.30129e-34	5.08678e-33
NEDD4L	0.81392601361091	1.75799	0.327578	2.42473e-34	5.3547e-33
HOTTIP	2.24424386377858	4.73789	0.0439166	2.55451e-34	5.63611e-33
DGCR6	-1.49882484351057	0.353841	0.116686	3.01895e-34	6.65473e-33
TLR5	-1.40769830950941	0.376913	0.117381	3.05531e-34	6.72869e-33
ASF1A	-1.02468586903122	0.491517	0.20394	3.15532e-34	6.94257e-33
ISCA2	-0.605124264105808	0.657415	0.78737	3.45872e-34	7.60317e-33
WDR60	0.696537818345337	1.62061	0.404287	3.56365e-34	7.82667e-33
C6orf62	-0.575475815365477	0.671065	0.739629	3.7527e-34	8.23433e-33
WDR83OS	-0.399039086069059	0.758363	3.08169	3.81928e-34	8.37277e-33
GABRP	-1.01139101966105	0.496068	1.55759	3.93338e-34	8.61503e-33
APITD1	-1.11479483002182	0.461757	0.182503	4.29037e-34	9.38837e-33
RP11-465B22.8	0.722470561836197	1.65001	0.409386	4.29695e-34	9.39419e-33
NUPR1	-2.04968929153119	0.241536	2.38447	4.35671e-34	9.51618e-33
RP11-93B14.5	1.27404464131182	2.41839	0.165006	4.79112e-34	1.04555e-32
SAP30BP	-0.588091450014064	0.665222	0.749826	4.95159e-34	1.07959e-32
HSPD1	-0.585298755334383	0.666511	3.24322	5.11648e-34	1.11453e-32
ADSSL1	-2.24257368049262	0.211309	0.0597914	5.14093e-34	1.11884e-32
ZNF581	-0.939109034906947	0.521555	0.467207	5.20754e-34	1.13231e-32
TEX261	-0.845686296358822	0.556446	0.285632	5.54842e-34	1.20534e-32
MAP2K3	0.636956479308907	1.55505	0.666976	6.55299e-34	1.42228e-32
MAN1A2	-0.642221230383529	0.640726	0.58679	6.78046e-34	1.47033e-32
TLR3	1.13316746082894	2.1934	0.140324	7.01692e-34	1.52023e-32
MALAT1	0.337423221477394	1.2635	482.268	7.37963e-34	1.59737e-32
HOXC9	1.54122225712918	2.91041	0.0800695	7.87806e-34	1.70372e-32
RFK	-0.622861865724075	0.649381	0.733256	8.13941e-34	1.75865e-32
SRRD	-1.34394441828363	0.393942	0.125956	8.45277e-34	1.82472e-32
HOXB9	1.75645957794996	3.37868	0.0617613	1.10838e-33	2.39054e-32
CYCS	-0.583142143638046	0.667508	3.91692	1.17534e-33	2.53268e-32
SNHG7	0.873582466180739	1.83221	1.29177	1.25917e-33	2.71088e-32
SNCG	-1.80241726435366	0.286694	0.671263	1.39354e-33	2.99748e-32
ZYX	-0.753961444588514	0.592973	0.993279	1.49224e-33	3.20692e-32
PEX2	-0.629887590223384	0.646227	0.525956	1.49587e-33	3.21183e-32
SEC11C	-0.648165193050583	0.638091	1.17868	1.57206e-33	3.3724e-32
GALC	0.818943032418752	1.76411	0.31518	1.59621e-33	3.42117e-32
BFAR	0.544115851667904	1.45813	1.02086	1.62716e-33	3.48439e-32
RAB34	-1.20450400815362	0.433918	0.310313	1.6568e-33	3.5447e-32
FAM98C	0.616214685846279	1.53285	0.565122	1.72442e-33	3.68609e-32
C6orf226	-0.966625761851911	0.511701	0.232908	1.73024e-33	3.69524e-32
TNIK	0.715675146718724	1.64225	0.381228	1.76894e-33	3.77452e-32
CALR	-0.502701200370783	0.705784	4.07903	1.77392e-33	3.78179e-32
MAP1LC3A	-0.654050044096459	0.635494	1.05052	1.80373e-33	3.84193e-32
SERPINA1	-1.40369357381185	0.37796	10.3942	1.86679e-33	3.97272e-32
SMYD3	-0.881138148169212	0.542939	0.322596	2.05043e-33	4.35967e-32
PPP4R1	-0.648858802812845	0.637785	0.543569	2.06888e-33	4.395e-32
B4GALT3	-0.760154175793685	0.590433	0.357358	2.09752e-33	4.45189e-32
RB1CC1	-0.640268142327692	0.641594	0.583662	2.15304e-33	4.56569e-32
EPSTI1	0.598334261824089	1.51397	1.40267	2.28315e-33	4.83733e-32
SRGAP3	-2.04739081398022	0.241921	0.0682503	2.29055e-33	4.84873e-32
PPIL1	-1.31666987747415	0.401461	0.148667	2.76678e-33	5.85169e-32
ECE2	-1.3371073833902	0.395813	0.175898	2.83905e-33	5.99924e-32
NCF2	-2.09940190655925	0.233355	0.153882	2.8863e-33	6.09372e-32
UQCRFS1	-0.528627496270309	0.693214	1.83395	2.91051e-33	6.13944e-32
CFB	-0.952904127337744	0.516592	0.893743	2.92496e-33	6.16451e-32
CDC5L	-0.709541818836578	0.611514	0.426767	3.01694e-33	6.35277e-32
MAFF	-0.621521531334031	0.649985	0.892352	3.31799e-33	6.98058e-32
MOGAT3	2.07728957285948	4.22014	0.0822711	3.3287e-33	6.99697e-32
SPHK1	-1.45492816210085	0.364773	0.176362	3.36089e-33	7.05845e-32
CMPK2	0.99208687357541	1.98906	0.262341	3.52545e-33	7.39759e-32
FGFBP1	-2.25653438953822	0.209274	0.272422	3.53282e-33	7.40659e-32
GGPS1	-0.540942174062987	0.687322	0.832097	3.59003e-33	7.51995e-32
SMIM7	-0.495123473617346	0.709501	1.38019	3.78114e-33	7.91336e-32
IFI44	0.635182237517707	1.55313	0.976825	3.86334e-33	8.07836e-32
PRSS23	-0.954995452330861	0.515843	1.05435	4.10104e-33	8.56793e-32
EWSR1	-0.489436031398491	0.712303	1.03314	4.63446e-33	9.67392e-32
ATXN1	-0.879622700382255	0.54351	0.261761	5.00927e-33	1.04472e-31
C15orf40	-0.723769237955747	0.605513	0.409849	5.10793e-33	1.06437e-31
HS6ST1	-1.43990105158815	0.368593	0.194786	5.11761e-33	1.06547e-31
CXorf40B	-1.23049612035681	0.426171	0.134878	5.33356e-33	1.10946e-31
NHLRC3	0.57176125820372	1.48634	0.606721	5.67839e-33	1.18017e-31
GCSH	-0.743048511907463	0.597476	0.612514	5.86411e-33	1.21772e-31
TMBIM6	-0.349306119695378	0.784962	8.38853	6.08863e-33	1.26325e-31
CEBPB	-0.552926181409027	0.681636	3.83441	6.97104e-33	1.44508e-31
XBP1	-0.698276161186796	0.616308	1.62619	7.74728e-33	1.6046e-31
C6orf203	-0.911726476660202	0.531549	0.227231	8.56056e-33	1.77152e-31
NFIC	-0.595200100633495	0.661953	0.916918	8.62456e-33	1.78323e-31
TCEA1	-0.526646550464774	0.694166	1.54253	8.77911e-33	1.81362e-31
STMN1	-1.27525374987917	0.413152	1.78459	8.92889e-33	1.84298e-31
TNC	-3.34761029313499	0.0982356	0.251101	9.19505e-33	1.89628e-31
TMEM42	-0.859700737403625	0.551067	0.280649	9.34069e-33	1.92466e-31
EEF1B2	-0.483204412059192	0.715387	8.80823	9.74519e-33	2.00629e-31
ZNRD1	-0.621360956725476	0.650057	0.727578	9.84698e-33	2.02551e-31
LAMTOR2	-0.416775046374277	0.749097	2.77312	1.01962e-32	2.09554e-31
SLC27A3	0.997458350096184	1.99648	0.207416	1.02513e-32	2.10506e-31
N4BP2L1	0.90106415235411	1.86744	0.228158	1.09005e-32	2.23646e-31
RRAS	-0.569815147321134	0.673703	1.17926	1.14619e-32	2.34964e-31
CSTF3	0.620150505159388	1.53704	0.55956	1.25849e-32	2.57766e-31
HOXB2	1.01458095216095	2.02032	0.252607	1.27308e-32	2.60531e-31
RHEB	-0.465626882885214	0.724156	2.16431	1.30742e-32	2.6733e-31
SLC35B2	-0.770899693161511	0.586052	0.379258	1.46268e-32	2.98823e-31
XPO1	-0.555710251208254	0.680322	0.771031	1.53874e-32	3.14095e-31
ZNF880	1.3863352940531	2.61414	0.0967555	1.56178e-32	3.18526e-31
HINT2	-0.622681793325066	0.649463	1.15527	1.56646e-32	3.1921e-31
NAA20	-0.533645548756399	0.690807	1.35539	1.5746e-32	3.20595e-31
MN1	-3.26457914474247	0.104055	0.0425261	1.57954e-32	3.21329e-31
GLRX3	-0.659992975235807	0.632881	0.982735	1.91259e-32	3.88753e-31
VARS	-0.808263967175374	0.571069	0.324102	1.91995e-32	3.8992e-31
ATP5S	-0.91769973734058	0.529352	0.246466	1.92261e-32	3.9013e-31
TROVE2	-0.583546090948639	0.667322	0.594322	1.94563e-32	3.94467e-31
CCDC107	-0.665996912323629	0.630253	1.12862	2.11579e-32	4.28603e-31
ICA1	0.503366283283031	1.41752	0.835342	2.16015e-32	4.37221e-31
LINC00667	-0.683903221777742	0.622479	0.47752	2.27364e-32	4.59804e-31
FAU	-0.410898634284972	0.752155	30.8348	2.36873e-32	4.78632e-31
PRR12	-0.972653340387483	0.509568	0.187022	2.52122e-32	5.09015e-31
CLDN15	1.03128420014308	2.04384	0.980301	2.58574e-32	5.21603e-31
MRPS26	-0.567401601395313	0.674831	0.885168	2.82511e-32	5.69411e-31
C9orf16	-0.441176393011954	0.736534	3.39699	3.00173e-32	6.04502e-31
SCCPDH	-0.673851114340446	0.626831	1.38922	3.29141e-32	6.62282e-31
IKBKB	0.611200548797004	1.52753	0.473928	3.53621e-32	7.10944e-31
ADSS	-0.536508232059001	0.689438	0.879838	3.60831e-32	7.24833e-31
DAXX	-0.823943370657416	0.564896	0.354577	3.66722e-32	7.36049e-31
PLCB3	0.742129991840563	1.67264	0.385632	3.68101e-32	7.38202e-31
BTNL3	2.78274705340708	6.88161	0.0566628	3.75775e-32	7.52334e-31
WDR18	-0.774864959169127	0.584443	0.37752	3.75572e-32	7.52334e-31
NT5DC2	-1.45237670312509	0.365419	0.156663	3.76694e-32	7.53546e-31
YBX1	-0.496851989859345	0.708651	8.82793	3.93569e-32	7.86647e-31
PPA1	-0.489459522759753	0.712292	4.28806	4.03273e-32	8.05372e-31
TMEM208	-0.577252428354474	0.670239	1.50649	4.04081e-32	8.06314e-31
MGAT5	-0.778693431228009	0.582894	0.393163	4.48386e-32	8.93979e-31
ATP7B	1.15721047869766	2.23026	0.142874	4.99264e-32	9.94592e-31
NDUFAF4	-0.840197208661321	0.558567	0.336501	5.08818e-32	1.01278e-30
SPTAN1	0.494867675087473	1.40919	1.0343	5.30626e-32	1.05532e-30
SLCO1B3	-3.63100225431301	0.080716	0.0484357	5.40764e-32	1.07459e-30
RP1-313I6.12	-1.19501659014461	0.436781	0.224913	5.63726e-32	1.11929e-30
NDUFV2	-0.407860156312084	0.753741	3.25365	5.70251e-32	1.13131e-30
C7orf50	-0.715470021522452	0.609007	0.750637	6.01076e-32	1.19148e-30
TBC1D17	-0.759290066791041	0.590787	0.369641	6.20451e-32	1.22887e-30
SMPD3	0.926549129725029	1.90072	0.242526	6.35041e-32	1.25673e-30
SRGN	-1.04122738272067	0.485914	0.854345	6.48148e-32	1.28161e-30
DDX5	-0.38629796295877	0.76509	4.49757	6.49105e-32	1.28245e-30
GSDMB	0.638664759055331	1.55689	0.582039	6.62417e-32	1.30767e-30
SCRN1	-0.871515962844415	0.546572	0.291309	7.08262e-32	1.39703e-30
DDR1	-0.452204452090218	0.730925	1.55771	7.16667e-32	1.41245e-30
FBP1	0.61777626454038	1.53451	0.795944	7.24995e-32	1.42769e-30
NFE4	-3.68175549916053	0.0779258	0.0945539	7.32072e-32	1.44044e-30
LYPD1	-2.9348914995452	0.13077	0.0748552	7.3512e-32	1.44526e-30
STRA6	-3.04208716196635	0.121406	0.0529548	7.41485e-32	1.45658e-30
C1orf115	1.01136453811935	2.01582	0.179954	7.52363e-32	1.47673e-30
ZNF704	-1.09679305405649	0.467555	0.173581	7.84508e-32	1.53857e-30
PGC	-3.1429043839996	0.113212	5.26871	8.23898e-32	1.6145e-30
OAF	0.792896800798418	1.73255	0.388297	8.32026e-32	1.6291e-30
ADIPOR1	-0.505283612096795	0.704522	1.18413	8.35694e-32	1.63495e-30
PHGR1	1.22185589131502	2.33247	9.63163	8.54457e-32	1.6703e-30
LYRM4	-0.817119794634773	0.567574	0.369757	9.3039e-32	1.81725e-30
SMTN	-1.21841607003759	0.429754	0.164658	1.06208e-31	2.07278e-30
ATP6AP2	-0.471251581003745	0.721339	1.39038	1.14547e-31	2.23371e-30
AP2M1	-0.558075244062055	0.679208	1.70162	1.24766e-31	2.43101e-30
SAE1	-0.900331202930391	0.535764	0.342874	1.25367e-31	2.44073e-30
TMEM171	0.889950849241245	1.85311	0.257937	1.27181e-31	2.47405e-30
DUSP7	-1.5167246046902	0.349478	0.103708	1.50113e-31	2.91778e-30
BANF1	-0.410730162564898	0.752243	2.9445	1.53649e-31	2.98409e-30
CYB5R3	-0.515295626128245	0.69965	1.05527	1.56896e-31	3.0447e-30
MRPS18A	-0.636383005377695	0.643324	0.674044	1.74373e-31	3.38111e-30
MUC5AC	1.0598783653234	2.08476	2.21425	1.78782e-31	3.4638e-30
2022-09-02	-0.417847541747044	0.748541	2.03975	1.84022e-31	3.56247e-30
LIMA1	0.489015850350368	1.40349	2.24508	1.85641e-31	3.5909e-30
PHLDA2	-0.583449989543057	0.667366	5.17937	1.90463e-31	3.68121e-30
CEACAM5	-0.901547009663338	0.535312	3.31194	1.92564e-31	3.71882e-30
ACHE	0.767487379255799	1.7023	0.560718	1.93001e-31	3.72426e-30
NDUFA4	-0.441192576103466	0.736526	9.93233	1.98364e-31	3.82468e-30
XAF1	0.629611302440537	1.54715	0.802897	2.12328e-31	4.09064e-30
MVB12A	-0.592965171234214	0.662979	0.673001	2.17986e-31	4.19628e-30
GPR110	-0.900793880996408	0.535592	0.612514	2.25132e-31	4.33037e-30
HMGN1	-0.436755388691452	0.738794	4.06083	2.2693e-31	4.36144e-30
PCDH7	-1.07273504929874	0.475417	0.310197	2.41662e-31	4.64087e-30
ARL4C	-0.859875894105588	0.551	0.488644	2.42469e-31	4.65266e-30
APEX1	-0.542794788564396	0.68644	1.31947	2.46712e-31	4.7303e-30
IRF8	1.16204358517341	2.23774	0.213094	2.77469e-31	5.31576e-30
ZNF770	-0.662088786377886	0.631963	0.469873	2.81469e-31	5.3881e-30
HNRNPU	-0.394793964543848	0.760598	2.10881	2.83506e-31	5.42276e-30
C11orf54	0.593786191897819	1.5092	0.572654	2.98854e-31	5.71177e-30
RPL9	-0.379057743622261	0.76894	27.1085	3.18744e-31	6.08707e-30
SLC1A5	-0.806398456362303	0.571808	0.662457	3.26654e-31	6.23318e-30
C3orf14	-0.742518682552682	0.597695	0.447972	3.2943e-31	6.28115e-30
SEC22C	-0.98529466651688	0.505123	0.199305	3.67899e-31	7.00906e-30
ASPSCR1	-0.742729009010176	0.597608	0.334299	3.7265e-31	7.09393e-30
KIAA1551	0.624907075794968	1.54211	0.797914	3.82697e-31	7.27944e-30
RP5-1033H22.2	2.11821983691436	4.34158	0.0420626	3.8775e-31	7.36971e-30
BCL2L15	0.555193008007708	1.46937	0.851564	3.9559e-31	7.51276e-30
PCSK7	0.495302292817419	1.40962	1.1518	4.29706e-31	8.15422e-30
RUVBL1	-0.826718857879919	0.56381	0.403824	4.60319e-31	8.72824e-30
ZNF506	1.07506197448423	2.10681	0.134762	4.7232e-31	8.94874e-30
RPL18	-0.424399212151904	0.745149	27.0933	5.0851e-31	9.6268e-30
PHF5A	-0.614677724519797	0.653076	0.692121	5.15438e-31	9.75027e-30
RPS3A	-0.431836424815322	0.741318	29.248	5.66238e-31	1.07028e-29
ADSL	-0.859194910934503	0.55126	0.333372	5.70231e-31	1.07698e-29
IL1R1	-1.25870145543327	0.41792	0.171147	5.79769e-31	1.09413e-29
ZNF593	-0.529818617244146	0.692642	1.50915	6.02845e-31	1.13679e-29
NDUFB10	-0.414444888836811	0.750308	3.88957	6.30529e-31	1.18806e-29
SLC17A9	0.864096922834268	1.8202	0.25898	6.78523e-31	1.27749e-29
BCR	-0.731067419357781	0.602458	0.347509	6.85346e-31	1.28932e-29
H3F3A	-0.357217158756685	0.780669	23.2115	7.0129e-31	1.31828e-29
TMED9	-0.455803302593757	0.729104	2.54044	7.32963e-31	1.37674e-29
CAPG	-0.542839711854454	0.686418	2.71008	7.39665e-31	1.38824e-29
C19orf73	-1.47294153994174	0.360247	0.0924681	7.48394e-31	1.40353e-29
KALRN	0.803945314570437	1.74587	0.339513	7.64216e-31	1.43209e-29
SLAMF7	-2.8173570412832	0.14187	0.0492468	7.85759e-31	1.47131e-29
NTPCR	-0.597729866551382	0.660793	0.70394	7.87761e-31	1.4739e-29
MZT2B	-0.473835020350616	0.720048	3.4219	8.22413e-31	1.53754e-29
MBP	-0.598729115183916	0.660335	0.569757	8.42067e-31	1.57306e-29
PRMT5	-0.906854991975955	0.533346	0.264426	8.56811e-31	1.59936e-29
MYO1B	-0.646184086661617	0.638968	0.601275	8.71776e-31	1.62603e-29
PRMT2	-0.546793870816685	0.68454	0.718772	9.21135e-31	1.71676e-29
AGA	-0.907867090684119	0.532972	0.237543	9.66581e-31	1.80006e-29
ACTR3	-0.434434333894652	0.739984	1.96744	1.04128e-30	1.93768e-29
SPINK4	5.97927503259374	63.0872	1.82178	1.0471e-30	1.947e-29
RSAD1	-1.00011703464482	0.499959	0.167092	1.06674e-30	1.98198e-29
CTD-2540F13.2	1.11085161333498	2.15973	0.149479	1.07134e-30	1.98898e-29
PRSS3	0.660269056983561	1.58038	2.21495	1.10926e-30	2.05779e-29
COQ9	-0.690939886360281	0.61945	0.4854	1.15864e-30	2.14774e-29
PARD6A	-1.22450111997194	0.427945	0.133604	1.19439e-30	2.21229e-29
GADD45G	0.918789463723748	1.89053	0.328158	1.26131e-30	2.33445e-29
ELF3	0.353772475826279	1.2779	14.0654	1.309e-30	2.42085e-29
SORL1	0.588510420287222	1.50369	0.843569	1.35394e-30	2.50203e-29
RPL5	-0.428007064075942	0.743288	15.5169	1.35637e-30	2.5046e-29
ANP32E	-0.713654595636157	0.609774	0.557358	1.38385e-30	2.55336e-29
RAB15	1.38041326630879	2.60343	0.0904983	1.41803e-30	2.61443e-29
C20orf96	-1.17893134062697	0.441679	0.125492	1.46933e-30	2.70692e-29
LOXL1	-1.43352555783554	0.370225	0.153187	1.53807e-30	2.8314e-29
DYNC1I1	1.9569389298813	3.88237	0.0560834	1.55454e-30	2.85952e-29
PADI1	-1.4992305165557	0.353742	0.137659	1.60165e-30	2.94393e-29
ARSD	0.510675561475419	1.42472	0.893975	1.77971e-30	3.2687e-29
EIF3I	-0.485886009234655	0.714058	2.08818	1.90957e-30	3.50452e-29
NDUFB6	-0.464008473580872	0.724969	1.21808	1.95634e-30	3.58762e-29
COLGALT2	-1.81417788319395	0.284366	0.107184	2.214e-30	4.05703e-29
LYPLAL1	-0.580630572290579	0.668671	0.661066	2.28159e-30	4.17769e-29
UBA52	-0.375813184019129	0.770671	19.3594	2.51926e-30	4.60936e-29
GGA1	-0.619482107933078	0.650905	0.507648	2.58986e-30	4.73493e-29
TIMMDC1	-0.591907393574464	0.663465	0.800695	2.71096e-30	4.95256e-29
RP11-423O2.5	-2.23881205892892	0.211861	0.0438007	2.89394e-30	5.28281e-29
ABLIM3	-0.858681420325739	0.551456	0.277984	2.95828e-30	5.39617e-29
CTD-2630F21.1	2.98002254299434	7.88998	0.0251448	2.98785e-30	5.44596e-29
CD37	-1.21346822474702	0.431231	0.199073	3.01526e-30	5.49175e-29
CCND3	-0.608098084816249	0.656061	0.689455	3.14618e-30	5.72586e-29
BEX5	-1.11131145162276	0.462873	0.250406	3.29486e-30	5.9919e-29
U2AF2	-0.580733332882028	0.668624	0.618424	3.34444e-30	6.07747e-29
MYADM	-0.785447491462692	0.580172	0.830359	3.35301e-30	6.08843e-29
PTGIS	-2.23101399381712	0.213009	0.180417	3.36306e-30	6.10206e-29
CCDC43	-0.768107592993817	0.587187	0.33372	3.46193e-30	6.27672e-29
SERBP1	-0.445361248962974	0.7344	2.97451	3.79047e-30	6.86719e-29
HOXA13	1.81390915550205	3.51594	0.0585168	3.81139e-30	6.89988e-29
SLC35B1	-0.63806773687436	0.642573	0.63372	3.85336e-30	6.9706e-29
TPRKB	-0.559420011853592	0.678575	0.931286	3.9376e-30	7.11764e-29
LINC00493	-0.401739176884428	0.756945	2.92039	4.01321e-30	7.24884e-29
POLR2G	-0.569534621595616	0.673834	0.941136	4.05766e-30	7.32361e-29
SNAP25	-2.06554212007205	0.238897	0.0573581	4.07315e-30	7.34606e-29
SLC35D2	0.673964424023292	1.59545	0.384473	4.20148e-30	7.57181e-29
HAGH	-0.527080210646112	0.693958	0.884009	4.39255e-30	7.91021e-29
RALGPS1	0.904095031561513	1.87137	0.183546	4.4746e-30	8.05194e-29
CD3EAP	-1.54004308829116	0.343875	0.121321	4.75451e-30	8.54921e-29
LTV1	-0.953903667740938	0.516234	0.198957	5.01649e-30	9.01354e-29
POLR1C	-0.844258294586799	0.556997	0.24774	5.29041e-30	9.4986e-29
PSMD11	-0.58721679698801	0.665626	0.9073	5.29752e-30	9.50426e-29
NDUFB11	-0.40236947432681	0.756615	3.75423	5.33706e-30	9.56804e-29
PKP1	-2.81088418197011	0.142508	0.0949015	5.51813e-30	9.88527e-29
RTCB	-0.680705538229909	0.62386	0.579722	5.88102e-30	1.05275e-28
RPS4Y1	-1.65337886789467	0.317895	0.877404	6.0633e-30	1.08457e-28
MYO6	-0.414747373441517	0.750151	1.43117	6.4209e-30	1.14768e-28
RRP36	-0.96308824052693	0.512958	0.201738	6.74297e-30	1.20435e-28
CASP1	0.760444071917248	1.69401	0.360718	6.8213e-30	1.21744e-28
LYAR	-1.00443223673636	0.498466	0.28876	6.97487e-30	1.24392e-28
L3MBTL2	-1.00593962360537	0.497946	0.165238	7.50465e-30	1.33741e-28
SNRPD1	0.444726466399499	1.36106	3.39884	7.5763e-30	1.34918e-28
NME7	-0.821756675736667	0.565753	0.279606	7.61744e-30	1.3555e-28
SCTR	-1.08068917249844	0.472803	0.41321	7.80239e-30	1.38738e-28
TUFM	-0.490485451562018	0.711786	1.80116	8.04702e-30	1.42982e-28
HDAC2	-0.570912983123087	0.673191	0.794902	8.14529e-30	1.44514e-28
MAP7D2	2.30728408218475	4.9495	0.0388181	8.14373e-30	1.44514e-28
H2AFZ	-0.708290434416452	0.612045	4.20556	8.42471e-30	1.49361e-28
CMTM3	-1.13301324196924	0.455962	0.292352	8.47536e-30	1.50148e-28
AC006129.4	-5.44778649892398	0.0229115	0.343569	8.84416e-30	1.56566e-28
CAV2	-0.586330692985269	0.666035	1.98181	8.88645e-30	1.57199e-28
PPFIA3	-1.1818136384708	0.440797	0.132445	9.13217e-30	1.61427e-28
ABT1	-0.677618323691363	0.625197	0.441251	9.2529e-30	1.63441e-28
DMTN	0.79715384230272	1.73767	0.26883	9.44615e-30	1.66732e-28
ITGB4	-0.485402968079311	0.714298	2.19467	9.61072e-30	1.69512e-28
FCGRT	-0.514558871124333	0.700007	2.28806	1.03723e-29	1.8281e-28
NRP2	-1.16054547528783	0.447343	0.277984	1.06253e-29	1.87131e-28
UNC5B	-1.33234672346817	0.397122	0.121089	1.1149e-29	1.96211e-28
COG2	-0.694033884556083	0.618123	0.365817	1.12076e-29	1.97097e-28
C8orf47	1.02089370918198	2.02918	0.254577	1.1217e-29	1.97119e-28
ATP8B1	0.601416496627228	1.51721	0.663036	1.12959e-29	1.98359e-28
DEDD2	-0.625721519863318	0.648096	0.491194	1.13862e-29	1.998e-28
CCNI	-0.445283671183977	0.73444	3.79571	1.16128e-29	2.03626e-28
LAPTM4B	-0.586953753908065	0.665747	1.01321	1.16635e-29	2.04367e-28
FAM13A	0.700898770650397	1.62552	0.592816	1.21395e-29	2.12551e-28
EIF5AL1	0.722204316831535	1.6497	0.507416	1.30581e-29	2.2847e-28
UBE2M	-0.638339616686185	0.642452	0.770684	1.30986e-29	2.29012e-28
ITGA10	-2.27350266006591	0.206827	0.0508691	1.31438e-29	2.29634e-28
TTL	-1.28016801071263	0.411748	0.107648	1.38318e-29	2.41478e-28
G6PD	-0.872741408798349	0.546108	0.295481	1.46513e-29	2.55598e-28
PRKAB1	0.694045430703136	1.61781	0.346698	1.58594e-29	2.76474e-28
GTF2H5	-0.475251855523818	0.719341	1.2781	1.58842e-29	2.76705e-28
TMEM129	-0.748073194966241	0.595398	0.373233	1.65684e-29	2.88415e-28
RP3-340N1.2	-1.73533659498249	0.300339	0.0838934	1.79128e-29	3.11591e-28
MUC3A	1.56237038850609	2.95339	0.0612978	1.87897e-29	3.26609e-28
MRPL47	-0.583700074626982	0.66725	1.06501	1.94378e-29	3.37629e-28
HLA-C	-0.420916524966036	0.74695	16.6355	1.98879e-29	3.45198e-28
PSMB8	-0.445217423745925	0.734474	2.17346	2.09486e-29	3.63346e-28
ATP5SL	-0.735220206370358	0.600726	0.352607	2.16319e-29	3.74927e-28
GGCT	-0.67567669399984	0.626039	0.837543	2.18487e-29	3.78412e-28
DNAH11	-2.9824603785775	0.126529	0.0498262	2.44344e-29	4.2289e-28
GUCY2C	2.1511344593871	4.44177	0.0806489	2.53124e-29	4.3777e-28
CTU1	-1.19436210663867	0.43698	0.137543	2.58881e-29	4.47403e-28
WBSCR27	-0.921393974423475	0.527999	0.388413	2.67045e-29	4.6118e-28
GOLT1B	-0.717555146261448	0.608127	0.565122	2.67411e-29	4.61482e-28
ADCK5	0.831372692679725	1.77938	0.209849	3.2357e-29	5.57995e-28
VRK3	-0.636551775404374	0.643249	0.494554	3.24136e-29	5.5857e-28
B2M	0.334008667892033	1.26051	159.639	3.3939e-29	5.84437e-28
C11orf49	0.730183887263173	1.65885	0.345075	3.46552e-29	5.96342e-28
TBCB	0.45010229087696	1.36614	2.19061	3.55884e-29	6.11963e-28
CCT7	-0.550677024171063	0.6827	1.17914	3.70247e-29	6.36204e-28
SSR4	-0.376564578102092	0.77027	7.37486	3.77954e-29	6.48983e-28
PLXNA3	0.86551465587156	1.82199	0.206952	3.79465e-29	6.51112e-28
COPS8	-0.59271513541397	0.663094	0.663963	3.86679e-29	6.63017e-28
MPHOSPH8	0.412479899419861	1.33097	1.36002	3.92785e-29	6.73004e-28
NTS	5.33795345635811	40.4468	1.74508	4.13108e-29	7.07322e-28
PPP5C	-0.793182613991224	0.57707	0.315527	4.14452e-29	7.09117e-28
THEM6	0.679534972380492	1.60162	0.387254	4.26351e-29	7.28958e-28
FAM134B	0.629525295910209	1.54706	0.768946	4.52533e-29	7.73172e-28
EIF5A	0.547106886231221	1.46115	1.71947	4.68141e-29	7.99269e-28
NUCKS1	-0.495192109402724	0.709467	3.26941	4.68692e-29	7.9964e-28
ERGIC2	-0.590600252294802	0.664067	0.721553	4.80655e-29	8.19468e-28
GATSL3	-1.50750462793254	0.351719	0.0836616	4.86904e-29	8.29533e-28
WFS1	-0.746794676505136	0.595926	0.347277	4.95646e-29	8.43829e-28
SMDT1	-0.439869470146869	0.737201	2.1847	5.14144e-29	8.74701e-28
KIAA0100	-0.827405879078098	0.563542	0.24971	5.2272e-29	8.88661e-28
CLDN18	0.602477928536435	1.51832	7.06014	5.50828e-29	9.35783e-28
ELF1	0.427854902954204	1.34523	1.09363	5.87153e-29	9.96789e-28
SLC26A6	0.905878329356304	1.87368	0.183082	6.2547e-29	1.06109e-27
ZNF638	-0.523546467773389	0.69566	0.677984	6.40489e-29	1.0858e-27
SMIM20	-0.577744052348881	0.670011	0.865353	6.54836e-29	1.10934e-27
HAPLN3	-1.33345204446599	0.396818	0.16825	7.03995e-29	1.19178e-27
ZNF792	1.69490860368963	3.23756	0.0607184	7.06909e-29	1.19587e-27
PRRC2A	-0.590963514298707	0.663899	0.481112	7.13004e-29	1.20533e-27
MMP24-AS1	-0.462137943315008	0.72591	1.67231	7.20607e-29	1.21732e-27
PERP	-0.426277286472089	0.74418	6.82294	7.27729e-29	1.22849e-27
PCDHB4	-2.45293686428177	0.182639	0.0471611	7.31759e-29	1.23443e-27
GATA6	0.580157537007907	1.49501	0.573581	7.41162e-29	1.24941e-27
GRIN2A	-1.9517427212532	0.258504	0.0588644	7.70135e-29	1.29734e-27
FABP2	2.81117538623488	7.01856	0.180997	7.87753e-29	1.32609e-27
CCDC153	1.41515146021265	2.66688	0.0783314	8.35834e-29	1.40604e-27
KRT23	-1.4453084752938	0.367214	1.8555	8.83038e-29	1.48339e-27
BCAS1	0.558312276851192	1.47255	1.07045	8.8305e-29	1.48339e-27
RPS13	-0.424663603914141	0.745012	32.0907	8.93178e-29	1.49935e-27
PIK3C2G	1.03916209815669	2.05503	0.216686	9.04262e-29	1.5169e-27
HN1	-0.446452593777526	0.733845	6.18042	9.38054e-29	1.57248e-27
BCCIP	-0.674679827381838	0.626471	0.447972	1.00407e-28	1.68197e-27
EFHC1	-0.714231030730518	0.60953	0.414832	1.04625e-28	1.75142e-27
PDCD5	-0.471126582757035	0.721401	2.66524	1.13639e-28	1.90097e-27
NEGR1	-4.78279914071134	0.0363274	0.0653534	1.19194e-28	1.99252e-27
NT5DC4	-3.56036043841734	0.0847666	0.0325608	1.22246e-28	2.04211e-27
ITGB1	-0.417503976734822	0.748719	4.30742	1.30707e-28	2.18194e-27
RAB4A	-0.481445392353348	0.71626	1.13847	1.32957e-28	2.21795e-27
LAIR2	-1.97682378825115	0.254049	0.125261	1.35554e-28	2.2597e-27
ROCK2	0.603646664084599	1.51955	0.450406	1.37629e-28	2.2927e-27
BAIAP2	-0.610878644594119	0.654798	0.61124	1.40041e-28	2.33126e-27
DCPS	-0.889000446624055	0.539988	0.242758	1.42709e-28	2.37402e-27
LPCAT3	0.697697746461288	1.62191	0.431866	1.54533e-28	2.56895e-27
FAM168B	-0.724353254091678	0.605268	0.306025	1.59033e-28	2.64193e-27
NEK3	1.09960415874702	2.14296	0.122132	1.63176e-28	2.70888e-27
PRR4	-0.850254968118892	0.554687	0.345655	1.81586e-28	3.01241e-27
RP11-395B7.4	0.821870864935201	1.7677	0.29606	2.01967e-28	3.34821e-27
LAMTOR1	-0.444681513557874	0.734746	1.77578	2.1302e-28	3.52902e-27
C19orf55	0.838897252168817	1.78868	0.22781	2.13671e-28	3.53737e-27
ZNF787	-0.857268954382726	0.551997	0.248899	2.3484e-28	3.88514e-27
SH3GLB2	0.633234639820544	1.55104	0.379374	2.37058e-28	3.91913e-27
SMCO4	0.520520745148626	1.43447	0.982503	2.50881e-28	4.1448e-27
GNL1	-0.663935330953026	0.631154	0.375087	2.54555e-28	4.20261e-27
TCIRG1	0.546005828935189	1.46004	0.569177	2.58118e-28	4.2585e-27
IRGQ	-1.13426775947515	0.455566	0.125608	2.61785e-28	4.31603e-27
ZSCAN5A	-1.63854348795635	0.321181	0.0655852	2.66977e-28	4.39861e-27
ERCC5	0.645618301175416	1.56441	0.340324	2.81074e-28	4.6277e-27
PCM1	-0.587726591066913	0.665391	0.536964	3.02566e-28	4.97813e-27
WBP2	-0.490523678662942	0.711767	1.08598	3.50789e-28	5.7676e-27
FILIP1L	0.883597902004981	1.84497	0.373465	3.59502e-28	5.90681e-27
KCTD1	0.721838818425218	1.64928	0.422132	3.67877e-28	6.04028e-27
TXNDC17	-0.479646451727569	0.717153	2.86211	3.74257e-28	6.14083e-27
TGIF1	-0.486582745761531	0.713714	1.47995	3.76698e-28	6.17666e-27
OCIAD2	-0.453495773794295	0.730271	9.6241	4.03865e-28	6.6176e-27
KPTN	-1.70221965733736	0.307313	0.0623407	4.06548e-28	6.65701e-27
RNF183	1.06378976369001	2.09042	0.155736	4.11061e-28	6.72632e-27
CCNO	0.958836617675184	1.94374	0.163847	4.19025e-28	6.85197e-27
GALNT11	-0.803789644708368	0.572842	0.25226	4.30655e-28	7.03735e-27
BTNL9	1.20673046044946	2.30814	0.122364	4.41958e-28	7.21714e-27
CTSD	-0.497739890033643	0.708215	5.22016	4.59765e-28	7.50282e-27
CLINT1	0.420444863971608	1.33834	1.86535	4.99977e-28	8.1535e-27
SH3BP4	-0.719981052096002	0.607105	0.345075	5.03587e-28	8.2054e-27
PCDHB10	1.62126407755965	3.07644	0.0606025	5.03843e-28	8.2054e-27
RPL6	-0.418835910455402	0.748028	14.0353	5.2554e-28	8.55294e-27
FOXO3	-0.585858706327225	0.666253	0.668019	5.2845e-28	8.59447e-27
SLC26A2	-1.69397350685238	0.309074	0.134647	5.32348e-28	8.652e-27
PCBP1	-0.349595059839712	0.784804	4.13592	5.74415e-28	9.32938e-27
LIMS1	-0.564930653895963	0.675988	0.978447	5.79277e-28	9.402e-27
PTPRCAP	-1.09794521307491	0.467181	0.304751	5.93325e-28	9.6235e-27
CLEC2B	1.05548624011653	2.07842	0.735574	5.95129e-28	9.64623e-27
A1CF	1.25812686644168	2.39185	0.0991889	6.05213e-28	9.80306e-27
CLDN9	-1.76597899593754	0.294027	0.164311	6.08292e-28	9.84629e-27
PCDHB16	1.59035664649199	3.01124	0.0625724	6.46396e-28	1.0456e-26
KTN1	-0.385607218404786	0.765457	4.03859	6.84722e-28	1.10685e-26
NTNG1	-3.98431832479808	0.0631831	0.036153	6.93021e-28	1.11951e-26
MPC1	-0.624907460824006	0.648461	0.661182	7.03259e-28	1.13529e-26
SULT1C2	0.651937342186494	1.57128	1.93244	7.26759e-28	1.17244e-26
SPRY2	0.801939922712445	1.74344	0.290151	8.14918e-28	1.31377e-26
R3HCC1	-0.862042033350908	0.550173	0.215064	8.19365e-28	1.32006e-26
TSNAX	-0.578856278289267	0.669494	0.566049	8.60176e-28	1.38488e-26
HCFC1R1	-0.52312823730994	0.695861	1.50881	8.74883e-28	1.40761e-26
ARHGEF16	-0.638277773793905	0.642479	0.591309	9.75701e-28	1.56877e-26
KDELR1	-0.436292600243484	0.739031	2.12874	1.003e-27	1.61159e-26
XRCC5	-0.432111310952344	0.741176	1.72422	1.01144e-27	1.62405e-26
GTDC1	-1.20322513187342	0.434303	0.109502	1.05117e-27	1.68673e-26
EMC2	-0.567274061855032	0.674891	0.601159	1.08133e-27	1.73396e-26
RRP1	-0.804714886915685	0.572475	0.303476	1.14422e-27	1.83358e-26
CD40	-0.862246276104418	0.550095	0.376941	1.1495e-27	1.84081e-26
TNS4	-1.17566169134407	0.442681	0.391889	1.15763e-27	1.85259e-26
PPA2	-0.551241884306815	0.682432	0.921669	1.16095e-27	1.85666e-26
VBP1	-0.607533734022296	0.656318	0.626767	1.24404e-27	1.98823e-26
RNF5	-0.477935618585451	0.718004	1.07798	1.25108e-27	1.99815e-26
HOTAIRM1	1.30379198470587	2.46877	0.125492	1.28114e-27	2.0448e-26
COA1	-0.607240740447113	0.656451	0.555156	1.303e-27	2.0783e-26
RRS1	-0.898078671955353	0.536601	0.258169	1.34421e-27	2.14262e-26
AKT2	-0.65590972675929	0.634675	0.393163	1.39576e-27	2.22331e-26
TMEM161A	-1.04075901914216	0.486072	0.149131	1.39993e-27	2.22847e-26
NNT-AS1	0.737796092716855	1.66763	0.297219	1.42821e-27	2.27199e-26
SMARCB1	-0.732258787791266	0.601961	0.450985	1.50008e-27	2.38473e-26
GSK3A	-0.713528879530615	0.609827	0.328853	1.58699e-27	2.52123e-26
NME3	-0.471287890378826	0.72132	1.8146	1.59124e-27	2.52631e-26
SPIRE2	0.743802689116562	1.67458	0.267787	1.62777e-27	2.58259e-26
SELK	-0.44950983978034	0.732292	2.66269	1.69064e-27	2.68057e-26
FRK	-0.773910480112883	0.58483	0.262688	1.71363e-27	2.71522e-26
EDF1	0.309650100209694	1.23941	7.74021	1.89628e-27	3.00265e-26
CCNB1IP1	-0.715528433966024	0.608982	0.390382	1.91728e-27	3.0339e-26
DAP3	-0.541314206161576	0.687145	0.754925	1.96539e-27	3.10798e-26
POU5F1B	1.11889023425026	2.1718	0.109618	1.97333e-27	3.11767e-26
SLC39A3	-0.687572881372958	0.620898	0.352723	1.97411e-27	3.11767e-26
PTPRU	-0.939988974347618	0.521237	0.226188	2.18191e-27	3.44357e-26
ZNF382	2.51143922598751	5.70189	0.0279258	2.18428e-27	3.44505e-26
TMTC1	1.76766227523163	3.40502	0.0521437	2.20918e-27	3.48204e-26
PTPMT1	0.588265281372256	1.50344	0.682155	2.41749e-27	3.80786e-26
PIAS3	-0.732877717868281	0.601703	0.303129	2.44388e-27	3.84691e-26
TAP2.1	-0.767578605090635	0.587403	0.41263	2.46307e-27	3.87458e-26
RNF144B	-1.13531186666086	0.455236	0.140556	2.47388e-27	3.88903e-26
LY6E	0.422545353099833	1.34029	10.8546	2.49784e-27	3.92413e-26
THAP7	-0.683234483703559	0.622767	0.390035	2.56018e-27	4.01944e-26
LOXL4	-2.32306890988016	0.199842	0.0841251	2.64562e-27	4.15086e-26
NUTM2A-AS1	-0.680082660520632	0.62413	0.363847	2.96817e-27	4.65388e-26
ARHGAP35	-0.834388705024437	0.560821	0.229085	3.32322e-27	5.20718e-26
WIPI1	-0.828502922771199	0.563113	0.329316	3.37596e-27	5.28636e-26
ATP6AP1	-0.486643164537866	0.713684	0.914832	3.52034e-27	5.50886e-26
PLAGL1	-1.2972154825906	0.406911	0.116222	3.58132e-27	5.60063e-26
CNOT3	-0.771073380006753	0.585981	0.264426	3.64561e-27	5.69745e-26
RAB20	0.609004522016038	1.52521	0.474855	3.71394e-27	5.80047e-26
VASN	-1.76518889982008	0.294188	0.107764	3.8055e-27	5.9396e-26
2022-09-15	-0.368428217156584	0.774626	2.69038	3.91144e-27	6.10097e-26
NETO2	-2.56522681031342	0.168962	0.0559676	3.91654e-27	6.10497e-26
CTD-2292M14.1	2.13074267055592	4.37943	0.0412514	3.9233e-27	6.11155e-26
MAPK13	-0.770689283197933	0.586137	0.360139	3.93888e-27	6.13184e-26
CTBP1-AS2	-1.02182115698935	0.492494	0.152839	3.95846e-27	6.15831e-26
BCLAF1	-0.480106535188029	0.716925	0.773581	4.04934e-27	6.29563e-26
STT3B	-0.489379862521941	0.712331	0.749131	4.20877e-27	6.53926e-26
C14orf132	-3.07937600097908	0.118308	0.031518	4.27771e-27	6.64207e-26
ZFP30	1.65110801779087	3.14075	0.0491309	4.32123e-27	6.70531e-26
PKHD1	-1.95320220042764	0.258242	0.0973349	4.89965e-27	7.59794e-26
SNAP29	-0.64341410554145	0.640196	0.436153	5.08127e-27	7.87449e-26
NDRG1	0.748383333436083	1.67991	2.71112	5.09114e-27	7.88469e-26
SDHAF1	0.62736685939261	1.54474	0.471842	5.26577e-27	8.14989e-26
CA14	-1.69769709864667	0.308278	0.066628	5.30648e-27	8.20761e-26
BRIX1	-0.583959362674038	0.66713	0.641947	6.62384e-27	1.02386e-25
UTP6	-0.792153848364981	0.577481	0.27613	6.68892e-27	1.03325e-25
SUPT16H	-0.58234132531459	0.667879	0.540788	6.8216e-27	1.05307e-25
NAPA	-0.49650258772822	0.708823	0.923638	6.95751e-27	1.07336e-25
DYNLT3	-0.510895917686178	0.701786	1.04925	7.05786e-27	1.08814e-25
DIRAS3	1.7425342577394	3.34622	0.114137	7.29865e-27	1.12454e-25
PPP1R2	-0.444424783859138	0.734877	1.10348	7.5337e-27	1.16002e-25
TXN2	-0.536854157912308	0.689272	0.853418	7.77202e-27	1.19594e-25
SQSTM1	-0.577234713068308	0.670247	5.2803	7.87759e-27	1.21141e-25
VTI1B	-0.481578040493672	0.716194	0.958285	8.61334e-27	1.32371e-25
AAMDC	0.474300126110289	1.38924	1.13534	9.28624e-27	1.42621e-25
ZDHHC4	-0.634060331028297	0.64436	0.520742	9.53114e-27	1.46288e-25
NEAT1	0.369017393398727	1.29147	44.9387	9.84542e-27	1.51016e-25
LENG8	-0.415668225661994	0.749672	1.44774	1.05352e-26	1.61493e-25
TMEM109	-0.668823321758802	0.62902	0.420626	1.06607e-26	1.63312e-25
EMX1	2.65809444810698	6.31199	0.025956	1.0733e-26	1.64315e-25
KIRREL2	2.69991462380161	6.49763	0.0258401	1.13299e-26	1.73343e-25
SPG21	-0.417476676612838	0.748733	1.26663	1.18914e-26	1.81817e-25
ABHD2	-0.391130532468745	0.762532	3.40313	1.24336e-26	1.89986e-25
LSMD1	-0.474769906106707	0.719582	1.57798	1.28668e-26	1.9648e-25
LITAF	-0.498888443041141	0.707652	1.56895	1.34532e-26	2.05304e-25
SRA1	-0.5659995287684	0.675487	0.982387	1.35196e-26	2.06187e-25
INHBB	-2.30666952400111	0.202127	0.10139	1.37859e-26	2.09981e-25
ATP6V1B2	-0.695723730502561	0.6174	0.342294	1.37776e-26	2.09981e-25
NUDC	-0.443763922486983	0.735214	2.13071	1.40071e-26	2.13216e-25
SYMPK	-0.578926545873667	0.669462	0.458517	1.412e-26	2.14797e-25
ONECUT3	-0.655923886445618	0.634669	0.549247	1.43497e-26	2.18153e-25
SLCO3A1	-0.715407300702642	0.609033	0.414716	1.44061e-26	2.18873e-25
EID1	-0.391085071519051	0.762556	3.01947	1.45805e-26	2.21382e-25
GPS1	-0.598884750728033	0.660264	0.493395	1.5741e-26	2.38852e-25
DCAF13	-0.747832000472111	0.595498	0.425377	1.63101e-26	2.4733e-25
PTPRH	-0.627138330971071	0.647459	0.511008	1.69226e-26	2.56456e-25
CHST15	-1.28239086600747	0.411114	0.105098	1.78551e-26	2.70418e-25
TMEM253	2.25291819734441	4.76646	0.0529548	1.81054e-26	2.74035e-25
VAPA	-0.389233397605432	0.763535	3.23766	1.87408e-26	2.83474e-25
SLC35E2B	-0.654142133212119	0.635453	0.385284	1.91415e-26	2.89353e-25
ZNRF3	-1.44015727525298	0.368527	0.0787949	1.92339e-26	2.90567e-25
NCOA1	0.739236667638822	1.66929	0.258285	1.95914e-26	2.95781e-25
CALCOCO1	0.625247507676999	1.54248	0.359096	1.98814e-26	2.9997e-25
PES1	-0.74211224624607	0.597863	0.305098	1.99423e-26	3.007e-25
SLC16A1	0.786780750529466	1.72522	0.286327	2.17039e-26	3.27057e-25
NFYA	-1.09052629565413	0.46959	0.130591	2.36968e-26	3.56864e-25
CALM3	-0.445090924974575	0.734538	2.04844	2.38909e-26	3.59561e-25
ZNHIT2	-0.847195647124683	0.555864	0.279722	2.42938e-26	3.65396e-25
STRAP	-0.54135408219748	0.687126	1.02943	2.57153e-26	3.86535e-25
RP11-395P17.11	1.18000566534122	2.26578	0.0939745	2.58199e-26	3.87864e-25
BCL2L13	-0.70297204068734	0.614305	0.314832	2.63464e-26	3.95526e-25
TPM3	-0.375212742422283	0.770992	3.39919	2.68562e-26	4.02927e-25
CCDC66	-0.753169888069807	0.593299	0.25365	2.7258e-26	4.08699e-25
EPB41L4B	0.849625905738664	1.80203	0.190846	2.75298e-26	4.12517e-25
EXD3	0.752415013930353	1.68461	0.252607	2.84066e-26	4.2539e-25
TDRD7	1.04061784377188	2.05711	0.11321	2.89078e-26	4.32626e-25
ICT1	-0.682842798763669	0.622937	0.41263	2.95432e-26	4.41859e-25
SERTAD3	-0.633882001049223	0.64444	0.500811	2.95844e-26	4.422e-25
MYLIP	-0.88422800255456	0.541777	0.246234	3.08085e-26	4.6021e-25
RNF24	-0.819551672894675	0.566618	0.265122	3.08459e-26	4.60482e-25
KITLG	0.818490206528633	1.76356	0.249131	3.16722e-26	4.72524e-25
IMP3	-0.439918875731084	0.737176	1.48007	3.25747e-26	4.85687e-25
LYRM7	-0.86886244917861	0.547578	0.221205	3.26887e-26	4.87084e-25
LGALS3BP	-0.418010747204059	0.748456	4.58262	3.30094e-26	4.91558e-25
SGPL1	-0.627216278537151	0.647424	0.394322	3.33572e-26	4.96429e-25
PCDH20	1.98302128662418	3.9532	0.0451912	3.34366e-26	4.97301e-25
SEC23B	-0.666701209055357	0.629945	0.382503	3.38508e-26	5.03151e-25
MSTO1	-1.14186456319069	0.453174	0.112399	3.5692e-26	5.3019e-25
CACNA1H	-2.37856402247187	0.192301	0.0418308	3.57747e-26	5.3109e-25
KANSL1L	-1.01157705182264	0.496004	0.155968	3.62999e-26	5.38553e-25
MARK2	0.601818732207645	1.51763	0.388297	3.65828e-26	5.42416e-25
PGAP1	1.17555301198031	2.25879	0.100579	3.88374e-26	5.75489e-25
MIR210HG	0.944499605760924	1.92452	0.389455	4.13871e-26	6.12892e-25
CTD-2314B22.3	-1.00407327526612	0.49859	0.210429	4.14943e-26	6.14101e-25
AC026806.2	1.19986828222044	2.29719	0.0989571	4.57917e-26	6.77283e-25
CFDP1	0.448133783538297	1.36427	2.21889	4.59711e-26	6.79518e-25
GRPEL1	-0.570708322907515	0.673286	0.689571	4.61841e-26	6.82246e-25
NME1-NME2	-0.705515236172526	0.613223	0.548899	4.62844e-26	6.83308e-25
CPPED1	-1.04653828327679	0.484128	0.175666	4.65534e-26	6.86856e-25
TBL1X	-1.05497287836186	0.481306	0.136269	4.67193e-26	6.8888e-25
SLC25A29	0.771912192665572	1.70753	0.243801	5.14798e-26	7.58608e-25
WNT7B	-1.61440028697588	0.326601	0.100811	5.55034e-26	8.17398e-25
ACO2	-0.534514453478116	0.690391	0.622248	5.8286e-26	8.57852e-25
SPSB1	-0.939507292530751	0.521411	0.228389	6.00472e-26	8.8323e-25
RP11-297M9.2	-2.61712549617493	0.162992	0.0331402	6.14248e-26	9.02941e-25
DCDC2	-1.18019324746804	0.441292	0.173349	6.3469e-26	9.31849e-25
ACN9	-0.639544245817536	0.641916	0.496524	6.34387e-26	9.31849e-25
GUSB	-0.595519311864299	0.661806	0.464774	6.4662e-26	9.48784e-25
TMEM82	2.27958282485325	4.85538	0.0388181	6.61683e-26	9.70293e-25
CD320	-0.728373742296648	0.603584	0.391657	6.68605e-26	9.79845e-25
YPEL3	0.490767337596348	1.40519	0.849479	6.69297e-26	9.80261e-25
F2RL1	0.476234898471192	1.39111	1.00116	6.8027e-26	9.95724e-25
CIDEC	1.83336732087488	3.56368	0.0769409	6.97127e-26	1.01978e-24
FLRT3	-1.13557529605861	0.455153	0.142642	7.17223e-26	1.04853e-24
H3F3C	1.08847249352031	2.12649	0.112051	7.48211e-26	1.09317e-24
MLST8	-0.704236754707784	0.613767	0.355736	8.07092e-26	1.17848e-24
ZDHHC13	0.574854201765742	1.48953	0.392932	8.09598e-26	1.18142e-24
LA16c-395F10.2	2.41132509663597	5.31963	0.031518	8.15394e-26	1.18916e-24
TMCC3	0.935628423635888	1.91272	0.208343	8.34054e-26	1.21563e-24
TMEM151A	-1.99189419573848	0.251409	0.0504056	8.91452e-26	1.2985e-24
PCSK5	0.796422604654952	1.73679	0.244264	9.16183e-26	1.33372e-24
C19orf45	2.69991462380161	6.49763	0.0258401	9.46753e-26	1.37738e-24
STX19	0.75732051051417	1.69035	0.244612	9.62354e-26	1.39923e-24
ACE2	1.29762784122027	2.45824	0.129085	9.69458e-26	1.40871e-24
TMOD2	1.45662966927457	2.74466	0.0612978	9.75937e-26	1.41726e-24
MEF2C	-1.29824402937422	0.406621	0.153998	1.05781e-25	1.53523e-24
FAM127C	-1.6254873351309	0.3241	0.0651217	1.08819e-25	1.57836e-24
LRRC31	1.57193780435726	2.97304	0.0566628	1.09523e-25	1.58762e-24
RPL7	-0.42039910741403	0.747218	30.3638	1.10246e-25	1.59714e-24
NOP58	-0.579487503438594	0.669201	0.768946	1.11729e-25	1.61765e-24
HTATIP2	0.422095348735203	1.33987	1.79537	1.1209e-25	1.62189e-24
ARPC1A	-0.409266625463829	0.753006	2.16605	1.13681e-25	1.64393e-24
EFCAB2	-1.28684801453318	0.409845	0.0995365	1.26619e-25	1.82992e-24
COL24A1	3.12695464689197	8.73589	0.0186559	1.33546e-25	1.92887e-24
USP16	-0.473320895952193	0.720305	0.867671	1.34476e-25	1.94112e-24
POLD2	-0.665938849314869	0.630278	0.56628	1.36694e-25	1.97196e-24
TFIP11	-1.04193795917853	0.485675	0.129085	1.39086e-25	2.00526e-24
RERG	-1.11666976397714	0.461157	0.141715	1.53502e-25	2.21177e-24
ABCF2	-0.88761238383349	0.540508	0.193859	1.57036e-25	2.26134e-24
LRRN1	-1.30330385530706	0.405197	0.144496	1.59478e-25	2.29513e-24
RRP9	-0.775747611408887	0.584086	0.284125	1.61603e-25	2.32431e-24
CNN2	-0.538774879360649	0.688355	0.882271	1.61764e-25	2.32524e-24
COPS7A	-0.596169748099081	0.661508	0.47613	1.63596e-25	2.35017e-24
TOR1B	0.823272930299765	1.76942	0.190498	1.68395e-25	2.41766e-24
MORF4L2	-0.402974350684972	0.756297	2.56176	1.76444e-25	2.5317e-24
CCDC71L	-0.953482935015193	0.516384	0.180765	1.78861e-25	2.56486e-24
MLXIPL	0.963594881677407	1.95016	0.179027	1.79757e-25	2.57616e-24
ATL3	-0.478909534505962	0.71752	0.739977	1.81843e-25	2.6045e-24
COPS5	-0.526587913309322	0.694195	0.762225	1.83851e-25	2.6317e-24
ZFPM1	0.944925491188944	1.92509	0.155504	1.85558e-25	2.65455e-24
ASAP3	1.41720931954094	2.67068	0.060139	1.89758e-25	2.71301e-24
AC093627.10	-2.65894567186956	0.158335	0.0330243	1.94713e-25	2.78219e-24
FSTL3	-1.51657626498598	0.349514	0.611124	1.97509e-25	2.82046e-24
ITPR3	-0.495305745693325	0.709411	0.748899	2.09836e-25	2.99472e-24
B3GALT4	-0.738238829849027	0.599471	0.25226	2.11583e-25	3.01786e-24
HEPACAM2	4.09430597049024	17.0808	0.112167	2.17778e-25	3.10438e-24
SPRTN	-0.958311100265056	0.514659	0.156547	2.19016e-25	3.12017e-24
TMEM156	-2.32283325240808	0.199875	0.0626883	2.20808e-25	3.14384e-24
LDOC1	-1.11869077221038	0.460512	0.139397	2.21029e-25	3.14511e-24
NMT1	-0.479950932941677	0.717002	0.995713	2.21469e-25	3.14951e-24
MACF1	-0.456839964480381	0.72858	1.0861	2.25901e-25	3.20886e-24
ARL6IP5	-0.418377136624721	0.748266	1.94253	2.2591e-25	3.20886e-24
FAR2	1.16874385898047	2.24816	0.101622	2.26226e-25	3.21145e-24
RBM15B	-0.689500787310192	0.620068	0.322943	2.40756e-25	3.41569e-24
ACSS1	0.613341047202435	1.5298	0.402897	2.48758e-25	3.52714e-24
SF3A1	-0.607088755339628	0.65652	0.391773	2.54067e-25	3.60028e-24
VWA1	-0.620835913179654	0.650294	0.718656	2.66971e-25	3.78091e-24
UROD	-0.626722244422476	0.647646	0.431286	2.67408e-25	3.78487e-24
SEC63	-0.516472521132098	0.699079	0.653302	2.69646e-25	3.81429e-24
TMEM61	1.51017806759843	2.84845	0.0820394	2.74171e-25	3.87602e-24
ZFP36L1	-0.400985383136497	0.757341	4.44021	2.865e-25	4.04793e-24
COX16	-0.37783636969488	0.769591	2.5095	3.0128e-25	4.25424e-24
GINM1	-0.665906935132731	0.630292	0.395597	3.06129e-25	4.32017e-24
SPATA13	0.580020974002403	1.49487	0.397683	3.06915e-25	4.32873e-24
SCAMP3	-0.561324331315302	0.67768	0.530127	3.09652e-25	4.36477e-24
C4orf3	0.445259201347829	1.36156	4.12874	3.15974e-25	4.45126e-24
SLC2A11	-1.09980599293274	0.466579	0.11657	3.31367e-25	4.66538e-24
SPOCK1	-2.67336776928493	0.15676	0.0450753	3.38053e-25	4.75671e-24
TTC22	0.696539301134251	1.62061	0.265469	3.38907e-25	4.76594e-24
ANKRD28	-0.717123791724458	0.608309	0.388297	3.4324e-25	4.82405e-24
TPD52L1	-0.81925907852758	0.566733	0.357706	3.48327e-25	4.89268e-24
CFD	-1.42508275194713	0.372398	0.338586	3.62117e-25	5.0834e-24
DOLPP1	0.991089846897182	1.98769	0.126419	3.82237e-25	5.36271e-24
ATPIF1	0.363311719534071	1.28638	6.30568	3.8766e-25	5.43562e-24
PSMA3	-0.454055184424579	0.729988	1.74913	3.98391e-25	5.58282e-24
MTDH	-0.457655413184293	0.728169	2.58019	4.06085e-25	5.68732e-24
IFI44L	0.64093839421403	1.55934	1.4007	4.07334e-25	5.70149e-24
WBSCR22	-0.451266925578943	0.7314	1.23615	4.11214e-25	5.75245e-24
TMEM17	-1.48590720826986	0.357024	0.0723059	4.17927e-25	5.84295e-24
CCNC	-0.583837554774155	0.667187	0.487254	4.28553e-25	5.98802e-24
HRK	2.67683101068857	6.3945	0.0254925	4.28839e-25	5.98853e-24
PRPF4B	-0.499196389717039	0.707501	0.683778	4.37643e-25	6.10792e-24
SAYSD1	-0.798525462816788	0.574937	0.223175	4.66185e-25	6.50248e-24
HNF1A-AS1	0.765279037710181	1.6997	0.241715	4.68799e-25	6.53514e-24
LY6D	-1.50276870359188	0.352876	2.44206	4.72429e-25	6.58193e-24
STAT6	0.447667468479323	1.36383	0.739166	4.94028e-25	6.87886e-24
ASB16-AS1	-1.11881936038649	0.460471	0.106605	4.96121e-25	6.90399e-24
FRMD5	-1.6708418946259	0.31407	0.06292	5.04503e-25	7.01656e-24
ICAM1	-1.24052853151794	0.423218	0.35701	5.08935e-25	7.07411e-24
HDAC5	-0.646586654525246	0.63879	0.360371	5.1379e-25	7.13746e-24
ANO9	0.733329301097923	1.66247	0.267207	5.51122e-25	7.65164e-24
ZNF830	-0.639005907318307	0.642155	0.358169	5.69073e-25	7.89629e-24
TMCO1	-0.362675917518116	0.777721	2.8861	5.91377e-25	8.20084e-24
SRSF1	-0.430958268487705	0.741769	1.04137	5.91704e-25	8.20084e-24
RAB4B	-0.65257189208806	0.636145	0.345886	5.97895e-25	8.28187e-24
ABCA1	-1.02759961163207	0.490526	0.160718	6.04211e-25	8.36452e-24
TFF3	0.878510729913154	1.83848	27.6502	6.37686e-25	8.82286e-24
CD2AP	-0.440462284699556	0.736898	1.14867	6.73867e-25	9.31807e-24
RPLP1	-0.384768496419692	0.765902	93.4315	6.77378e-25	9.36123e-24
CLTC	-0.437810172194296	0.738254	1.14797	6.89987e-25	9.52999e-24
SERPINA4	-1.11858174282178	0.460546	0.226304	7.01193e-25	9.6792e-24
MTCH2	-0.539670027505478	0.687928	0.873233	7.0863e-25	9.77624e-24
PLS3	-0.548946129490398	0.683519	0.718192	7.45302e-25	1.02763e-23
ALG3	-0.600208437001724	0.659659	0.625377	7.46829e-25	1.02914e-23
ARMC10	-0.526044412555033	0.694456	0.785052	7.61005e-25	1.04807e-23
HOMER2	-1.09731853031103	0.467384	0.222711	7.77661e-25	1.0704e-23
HSPA9	-0.490822729763494	0.711619	1.61831	7.83441e-25	1.07774e-23
BZW1	-0.440093549431432	0.737087	1.627	8.0126e-25	1.10162e-23
HOXA10	0.957073817922251	1.94137	0.177289	8.0785e-25	1.11004e-23
MAP4K5	-0.632661005249474	0.644986	0.350637	8.24567e-25	1.13236e-23
ATP10A	-2.77486495916913	0.146111	0.0354577	8.53992e-25	1.1721e-23
LINC00162	-5.30364462449716	0.0253188	0.0327926	8.7802e-25	1.20439e-23
FAM174A	-0.638068465593053	0.642573	0.366512	8.89224e-25	1.21906e-23
HM13	-0.496281369158934	0.708932	1.15098	9.10021e-25	1.24686e-23
BYSL	-1.12496372674765	0.458514	0.116802	9.73857e-25	1.33357e-23
COMMD1	-0.566983723383131	0.675027	0.589687	9.89849e-25	1.35469e-23
SPAG16	0.459373199726354	1.37494	0.961298	1.05689e-24	1.44563e-23
HNRNPF	-0.35940481596141	0.779486	2.63685	1.0784e-24	1.4742e-23
HDAC3	-0.711671132681932	0.610612	0.271842	1.08396e-24	1.48096e-23
PPP2R4	-0.625629816493999	0.648137	0.657822	1.15471e-24	1.57673e-23
SEMA7A	-1.40435861986065	0.377786	0.151333	1.16805e-24	1.59404e-23
CTSH	-0.457309273042485	0.728343	2.32445	1.1812e-24	1.61106e-23
GLIPR1	-1.60939533171513	0.327736	0.155041	1.21846e-24	1.66094e-23
MED15	-0.577996119916952	0.669894	0.46628	1.22144e-24	1.66405e-23
TNK2	0.632010170156356	1.54972	0.382155	1.24496e-24	1.69514e-23
SLC39A7	-0.519573750966755	0.697578	0.63372	1.2545e-24	1.70716e-23
FAM50A	-0.465162723836308	0.724389	1.0409	1.29952e-24	1.76743e-23
POLR3H	-0.947575087037975	0.518503	0.173465	1.35801e-24	1.84593e-23
DKK4	2.69973709410953	6.49684	0.0326767	1.35891e-24	1.8461e-23
FAM129A	1.28098827556439	2.43005	0.108459	1.38026e-24	1.87404e-23
SEMA4G	0.743031353115451	1.67369	0.26883	1.40788e-24	1.91046e-23
ZNF532	-1.23195263733812	0.425741	0.097219	1.44362e-24	1.95786e-23
ACOT13	-0.602945907594727	0.658408	0.52387	1.45591e-24	1.97342e-23
RPL23	-0.364117359099238	0.776944	18.5806	1.46335e-24	1.98238e-23
CCDC91	-0.556508051067835	0.679946	0.524913	1.47086e-24	1.99143e-23
AHCY	-0.592330481418792	0.663271	0.643685	1.56001e-24	2.11093e-23
ECHDC1	-0.586021451386587	0.666178	0.483893	1.63018e-24	2.20465e-23
CDC42SE1	-0.525989824634982	0.694482	0.725029	1.63996e-24	2.21662e-23
TMX1	-0.640994776172538	0.641271	0.453998	1.65226e-24	2.23199e-23
C4orf33	0.735215232636254	1.66465	0.22584	1.69771e-24	2.2921e-23
MICALL2	0.513012217283687	1.42703	0.580301	1.78446e-24	2.40786e-23
SPATA5	-1.43527968831975	0.369775	0.0718424	1.80595e-24	2.4355e-23
SH3YL1	0.420245963662717	1.33816	1.77972	1.80973e-24	2.43922e-23
CAMK1D	-1.3003857682642	0.406018	0.115064	1.83988e-24	2.47847e-23
DYNC1H1	-0.453822043800824	0.730106	0.920742	1.85458e-24	2.49688e-23
TFB2M	-0.897425634240683	0.536844	0.20139	1.87516e-24	2.52206e-23
TPST2	-1.0397383646667	0.486416	0.154577	1.87539e-24	2.52206e-23
RPA2	-0.66456235045411	0.63088	0.37949	1.90261e-24	2.55724e-23
CELSR2	-1.6608297159231	0.316257	0.0680185	1.95422e-24	2.62513e-23
AHNAK2	-0.648427811348487	0.637975	0.807648	1.97476e-24	2.65123e-23
KRCC1	0.512463544439703	1.42648	0.775203	2.00729e-24	2.6934e-23
C20orf194	-0.970019509027758	0.510499	0.136848	2.00989e-24	2.69538e-23
HEXA	-0.498995103538725	0.707599	0.693859	2.05817e-24	2.75859e-23
FLAD1	-0.620803393037668	0.650309	0.35365	2.07631e-24	2.78135e-23
SNN	-1.33530514075622	0.396308	0.08146	2.10523e-24	2.81852e-23
MFSD10	-0.436889662963892	0.738726	1.30521	2.14518e-24	2.87041e-23
CCND2-AS1	3.31259788208121	9.93554	0.017613	2.15717e-24	2.88485e-23
DDX18	-0.389833597871293	0.763218	1.93546	2.16686e-24	2.89618e-23
ANXA4	0.372347463657397	1.29446	11.2702	2.16934e-24	2.89788e-23
PIN1	-0.462606908997552	0.725674	1.00649	2.19643e-24	2.93244e-23
HID1	0.585674584988209	1.50074	0.43905	2.20996e-24	2.94886e-23
ELK3	-0.684262410388221	0.622324	0.345191	2.24023e-24	2.9876e-23
ATXN7L3	-0.740195026814353	0.598658	0.252144	2.25404e-24	3.00434e-23
TUSC3	-0.878652556087388	0.543875	0.379143	2.28975e-24	3.05024e-23
PSMB6	-0.482513018706064	0.71573	1.57439	2.35006e-24	3.12885e-23
PRRG2	-0.801651748751932	0.573692	0.234762	2.41101e-24	3.20823e-23
ETS2	-0.517649605223477	0.698509	1.04241	2.44468e-24	3.25122e-23
PPP1R14B	-0.533809149129392	0.690729	1.71518	2.47048e-24	3.28371e-23
PAPSS1	0.52359259769465	1.43753	0.528389	2.62187e-24	3.48301e-23
GPR126	0.620419692804068	1.53732	0.384705	2.68809e-24	3.56901e-23
CREG1	-0.509111497674037	0.702655	0.753998	2.70468e-24	3.58905e-23
ZNF322	-0.987381837335906	0.504392	0.136848	2.75755e-24	3.65718e-23
AMZ2	-0.644484677423872	0.639721	0.390498	2.79942e-24	3.71066e-23
HEBP2	-0.471263230157825	0.721333	2.17926	2.80606e-24	3.71741e-23
ICAM2	-0.970930098075228	0.510177	0.331402	2.91916e-24	3.86511e-23
INPP1	0.493615053176751	1.40797	0.788065	3.00965e-24	3.98273e-23
GSTO1	-0.421550059291813	0.746622	2.10834	3.10857e-24	4.11136e-23
SPAG7	-0.463599485009161	0.725175	0.88737	3.13787e-24	4.14783e-23
SLC2A4RG	-0.628394739392905	0.646896	0.451448	3.28958e-24	4.34598e-23
GPR87	-1.65299295564011	0.31798	0.0969873	3.29325e-24	4.34843e-23
ANXA2	-0.409217448121818	0.753032	25.1013	3.2997e-24	4.35456e-23
MRPL37	-0.585902837522141	0.666232	0.642178	3.58254e-24	4.72521e-23
CSNK1A1	-0.341306672633222	0.789326	2.04334	3.59906e-24	4.7444e-23
BAG6	-0.494705948518542	0.709706	0.618656	3.61355e-24	4.76089e-23
GOLGA8A	0.719941395855047	1.64712	0.311819	3.65519e-24	4.8131e-23
EHBP1L1	0.48549940817411	1.40007	0.665701	3.68061e-24	4.84392e-23
PSCA	-1.20506574839444	0.43375	2.78076	3.83071e-24	5.0387e-23
SPRR3	-2.88753525422581	0.135134	1.23893	3.86201e-24	5.07708e-23
WWTR1	-0.651825348712597	0.636475	0.605098	3.93351e-24	5.16824e-23
SUMO2	-0.316332022761662	0.803109	8.10498	4.04391e-24	5.3104e-23
ZNF83	0.768702688690932	1.70374	0.265122	4.57673e-24	6.00681e-23
AKIRIN2	-0.82394973966861	0.564893	0.195249	4.67588e-24	6.13358e-23
EEPD1	-0.698858932137461	0.616059	0.343453	4.93818e-24	6.47411e-23
FIZ1	-1.20332297421029	0.434274	0.0915411	4.94784e-24	6.48323e-23
MLF1	-0.71229248773746	0.61035	0.397914	5.02536e-24	6.58122e-23
MPV17L	-1.33441504071727	0.396553	0.0960603	5.18226e-24	6.78299e-23
AXL	-1.68432741275552	0.311148	0.226535	5.43755e-24	7.11327e-23
SERTAD2	0.756425608605563	1.6893	0.243105	5.5089e-24	7.20268e-23
VASP	-0.393147175978074	0.761467	1.80626	5.59063e-24	7.30556e-23
OSBPL1A	0.620885485641513	1.53782	0.434415	5.6036e-24	7.31852e-23
RANGAP1	-0.645785010004196	0.639145	0.363847	5.62644e-24	7.34436e-23
EPM2AIP1	-0.644734679956421	0.63961	0.383662	5.99689e-24	7.82365e-23
NR0B2	0.952583096086497	1.93533	0.336964	6.0233e-24	7.85384e-23
MAST4	-0.66096647074958	0.632454	0.452144	6.23457e-24	8.12492e-23
PAK1IP1	-0.937256287926031	0.522225	0.192121	6.36751e-24	8.29366e-23
NOL7	-0.491037603574814	0.711513	1.11715	6.74566e-24	8.78143e-23
SEC11A	-0.384182572280255	0.766213	2.35492	6.87638e-24	8.94675e-23
TNNI3	-1.79568346547534	0.288035	0.100811	6.9638e-24	9.05558e-23
HTATSF1	-0.56566451913723	0.675644	0.479258	7.00333e-24	9.10205e-23
C14orf142	-0.713840871214811	0.609695	0.281576	7.19914e-24	9.35147e-23
MECR	-0.861164805563347	0.550508	0.184936	7.27942e-24	9.45065e-23
RMND5A	0.525659987690144	1.43959	0.604056	7.38468e-24	9.58212e-23
KLK10	-0.91189320864664	0.531487	1.43244	8.18327e-24	1.06126e-22
CD3D	-0.992858400779429	0.502481	0.23511	8.39646e-24	1.08832e-22
DSTN	-0.364160783047768	0.776921	8.81136	8.43391e-24	1.09259e-22
RP11-38M8.1	1.05996043894196	2.08487	0.122248	8.55388e-24	1.10753e-22
NRBP2	0.712875733839363	1.63907	0.24774	8.65173e-24	1.11959e-22
DHX29	-0.472198012842891	0.720865	0.771263	8.66676e-24	1.12093e-22
AP000688.29	-2.88338941594729	0.135523	0.0267671	9.28544e-24	1.20031e-22
SNRPG	-0.376896382253865	0.770092	6.47173	9.48854e-24	1.22542e-22
RP11-140K17.3	-0.755992947707888	0.592139	0.251912	9.48992e-24	1.22542e-22
MAD1L1	-0.79820714295064	0.575063	0.28007	9.60427e-24	1.23952e-22
RAB27B	0.580250975765579	1.49511	0.660487	9.72837e-24	1.25486e-22
FASTK	-0.516522248660055	0.699055	0.570336	9.75047e-24	1.25704e-22
FIBCD1	-1.03947448257125	0.486505	0.210545	9.89292e-24	1.27472e-22
GTF2A2	-0.413563134722684	0.750767	1.66037	1.00764e-23	1.29711e-22
PLEKHG2	0.942942698190718	1.92245	0.144032	1.00776e-23	1.29711e-22
PSMG3	-0.464524838556977	0.72471	0.9292	1.06826e-23	1.37425e-22
HSH2D	0.642375849207371	1.5609	0.309849	1.09689e-23	1.41033e-22
PTMA	-0.318289298011656	0.80202	55.2355	1.10386e-23	1.41853e-22
POLDIP3	-0.679988628603457	0.62417	0.271958	1.10707e-23	1.42189e-22
NBN	-0.713094084384899	0.61001	0.286211	1.10818e-23	1.42257e-22
AMD1	-0.524827236061871	0.695042	0.61124	1.1371e-23	1.45891e-22
SREK1IP1	-0.410275712147767	0.75248	1.26929	1.15223e-23	1.47752e-22
RP11-395G23.3	-0.962491962344897	0.51317	0.177752	1.18059e-23	1.51308e-22
UBL3	0.497601661807508	1.41186	0.715064	1.21909e-23	1.56159e-22
RPS8	-0.358373177686555	0.780044	36.8766	1.34753e-23	1.7252e-22
TMEM243	0.546048582201823	1.46008	0.593163	1.34966e-23	1.727e-22
PMF1	-0.531922907117156	0.691632	0.613441	1.40044e-23	1.79103e-22
TFAP2C	-3.11114834703355	0.115731	0.0257242	1.47098e-23	1.88024e-22
PSMB1	-0.409026240513908	0.753132	2.68806	1.51041e-23	1.92961e-22
RPS20	-0.332804154944126	0.793992	26.4745	1.58346e-23	2.02186e-22
FOXA2	0.687461119826927	1.61045	0.37416	1.58818e-23	2.02681e-22
METTL5	-0.410869627521201	0.75217	1.39154	1.62114e-23	2.06777e-22
FBXO7	-0.476398705603252	0.71877	0.617149	1.70577e-23	2.17457e-22
SERPINA5	-1.71651129006385	0.304284	0.265353	1.77304e-23	2.25912e-22
ZDHHC7	-0.48080101995488	0.71658	0.725029	1.78664e-23	2.27524e-22
DESI1	-0.583036424050654	0.667557	0.482619	1.78789e-23	2.27562e-22
PHF1	-0.641598428305663	0.641002	0.422711	1.85178e-23	2.35569e-22
GALNT10	-0.591512404822474	0.663647	0.459791	1.86413e-23	2.37015e-22
RABL5	-0.609292357393111	0.655518	0.466976	1.96414e-23	2.49598e-22
GJA1	-1.29985179933297	0.406168	0.158169	2.04197e-23	2.59351e-22
PTPN13	-1.35054964630227	0.392143	0.11993	2.07573e-23	2.63361e-22
NEIL1	0.861105113063686	1.81643	0.167207	2.07525e-23	2.63361e-22
PLSCR4	0.879164294015009	1.83931	0.160139	2.10103e-23	2.6643e-22
NIFK	-0.520397071663937	0.69718	0.822827	2.12166e-23	2.68905e-22
EIF3A	-0.428024695993163	0.743279	1.37126	2.12739e-23	2.69488e-22
MYO1A	1.11914434514266	2.17218	0.119235	2.14558e-23	2.71648e-22
TM7SF3	-0.571434234121028	0.672947	0.675203	2.15844e-23	2.73133e-22
SLC25A45	0.941602324680524	1.92066	0.147625	2.16836e-23	2.74244e-22
SIM2	1.38328287449683	2.60861	0.0614137	2.26719e-23	2.86592e-22
NAV1	-0.913793367025891	0.530788	0.170684	2.30817e-23	2.91618e-22
PORCN	-1.29176318494513	0.408452	0.0971031	2.32136e-23	2.93131e-22
RP11-421L21.3	-1.31444755638627	0.402079	0.0828505	2.3245e-23	2.93374e-22
CYP2W1	1.54706313571824	2.92222	0.0997683	2.40851e-23	3.03817e-22
GMFG	-0.872264516343628	0.546289	0.278679	2.41449e-23	3.04411e-22
SOCS1	-1.22088340178113	0.42902	0.144148	2.46093e-23	3.10103e-22
ZC3H12C	-1.53670522197436	0.344672	0.0585168	2.49578e-23	3.1433e-22
HSD17B10	-0.487480691919584	0.71327	1.09618	2.57147e-23	3.23693e-22
ZNF331	-1.18570246991868	0.43961	0.109386	2.58599e-23	3.25349e-22
GOLGA7B	-1.25599164890574	0.418706	0.0949015	2.73237e-23	3.43586e-22
ZNF611	-1.09879540696764	0.466906	0.116918	2.87748e-23	3.61644e-22
EPHA1-AS1	1.75748291538861	3.38108	0.0545771	2.90642e-23	3.6509e-22
FAM20B	-0.762605599614959	0.589431	0.224681	2.95807e-23	3.71383e-22
THOC5	-1.15573585529678	0.448837	0.098146	2.97251e-23	3.73001e-22
MPHOSPH10	-0.568715616876982	0.674217	0.582851	3.11859e-23	3.91127e-22
PIGT	-0.440019362729374	0.737125	0.90336	3.12253e-23	3.91416e-22
RPP25	-0.599837992772989	0.659828	0.500348	3.36663e-23	4.21796e-22
JARID2	-0.961006854236212	0.513698	0.152955	3.38672e-23	4.24091e-22
SDCBP	-0.37191512092584	0.772756	2.20313	3.39157e-23	4.24477e-22
SCN9A	1.17823406586185	2.263	0.101043	3.39659e-23	4.24884e-22
KIAA0513	-0.964582687359998	0.512427	0.140672	3.51839e-23	4.39891e-22
C12orf23	0.623270480199296	1.54036	0.322827	3.6403e-23	4.54895e-22
PRDX4	-0.505343972391945	0.704492	1.41495	3.90925e-23	4.8825e-22
GLUL	-0.509287051539267	0.70257	2.52329	3.93618e-23	4.91357e-22
H6PD	-0.647713981417105	0.638291	0.39861	3.95593e-23	4.93565e-22
FSTL1	-1.21981651223185	0.429337	0.380881	3.98314e-23	4.96702e-22
GPX2	0.519278689067708	1.43324	8.33326	4.1501e-23	5.17255e-22
FZD1	-1.27357172653986	0.413634	0.0993048	4.29997e-23	5.35656e-22
MEIS2	0.475875873155965	1.39076	0.752607	4.55764e-23	5.67459e-22
TOM1	-0.71099277600274	0.6109	0.257242	4.65105e-23	5.7879e-22
CSNK2A1	-0.471099442067039	0.721415	0.674044	4.69081e-23	5.83434e-22
BBX	0.440198902520321	1.35679	0.981228	4.77784e-23	5.93951e-22
SERPING1	-0.920070363866388	0.528483	1.14403	4.94803e-23	6.1479e-22
C22orf29	-1.18236878576256	0.440627	0.0914253	4.97156e-23	6.17394e-22
SNHG9	-0.53068305224462	0.692227	0.715295	5.10437e-23	6.3356e-22
TRIM27	-0.544045178200503	0.685845	0.46628	5.10937e-23	6.33852e-22
GCNT1	0.720855425616693	1.64816	0.339861	5.14204e-23	6.37575e-22
MAPK15	1.63321977946795	3.10205	0.0440324	5.16553e-23	6.40158e-22
PPAPDC1B	0.411031182213848	1.32964	1.19409	5.24156e-23	6.49245e-22
OXA1L	-0.498305499046141	0.707938	0.895481	5.6256e-23	6.96455e-22
APCDD1	-2.21428661707493	0.215493	0.0736964	5.62976e-23	6.96611e-22
SRSF5	-0.322097674386407	0.799906	3.14148	5.67939e-23	7.02389e-22
SFT2D2	-0.541291565565692	0.687155	0.476362	5.92232e-23	7.32057e-22
SERP2	1.38537098610475	2.61239	0.0622248	6.0868e-23	7.52e-22
CDH6	-1.64285877428979	0.320221	0.109386	6.18876e-23	7.64204e-22
RP6-99M1.2	-0.901181408950527	0.535448	0.225724	6.23146e-23	7.6908e-22
CKMT2-AS1	-1.39261739500795	0.380873	0.0683662	6.24434e-23	7.70275e-22
PDK1	0.878416325602642	1.83836	0.19467	6.36848e-23	7.85184e-22
MICALL1	-1.35319436755784	0.391424	0.100695	6.38296e-23	7.86565e-22
XRN1	0.605291177639659	1.52129	0.323754	6.57311e-23	8.09582e-22
ST3GAL5	-1.24052853151794	0.423218	0.0915411	6.69977e-23	8.24759e-22
NOL12	-0.694740056140149	0.617821	0.30394	6.74885e-23	8.30375e-22
KDM7A	0.62556284522537	1.54281	0.320162	6.77675e-23	8.33381e-22
TGFB1	-0.991706411591639	0.502883	0.214948	6.92913e-23	8.51683e-22
TRANK1	1.02687514266914	2.03761	0.105214	7.09985e-23	8.7222e-22
TCTA	-0.704874845883667	0.613496	0.273696	7.27941e-23	8.93822e-22
AKR1A1	-0.411008723416448	0.752097	1.35226	7.32153e-23	8.98535e-22
RBM47	0.370917476726907	1.29317	1.78123	7.56042e-23	9.27378e-22
TERF1	-0.551192985606106	0.682456	0.472769	7.64622e-23	9.37423e-22
NOC2L	-0.529323560107303	0.69288	0.581924	7.73996e-23	9.48431e-22
C21orf33	-0.587863989867744	0.665327	0.419119	8.0589e-23	9.87009e-22
LAS1L	-0.766535974974665	0.587827	0.210545	8.37906e-23	1.0257e-21
ZNF385D	-2.46075636874107	0.181651	0.0396292	8.48844e-23	1.03856e-21
SNX29	-1.0198310722416	0.493174	0.120278	8.59657e-23	1.05125e-21
TRIM31	0.644183028211759	1.56285	0.632329	8.83863e-23	1.0803e-21
VTCN1	-1.91089959254182	0.265927	0.0837775	8.97637e-23	1.09644e-21
SLC46A3	1.00803691916394	2.01117	0.128621	8.97979e-23	1.09644e-21
RP11-159D12.2	-1.16928084783188	0.444643	0.096292	9.25635e-23	1.12963e-21
COX6A1P2	0.343763607037417	1.26906	2.30394	1.01461e-22	1.23759e-21
GIMAP7	-1.36425290827108	0.388436	0.100811	1.12807e-22	1.37528e-21
FAM43A	-1.43743649171977	0.369223	0.0931634	1.16257e-22	1.41662e-21
TPR	-0.40648765747534	0.754458	1.15029	1.16568e-22	1.41969e-21
EDN3	1.43700959025332	2.70759	0.0680185	1.34384e-22	1.63585e-21
UBE3A	-0.467567237689863	0.723183	0.606025	1.36683e-22	1.66299e-21
CENPB	-0.591439522800423	0.66368	0.377868	1.37882e-22	1.67673e-21
TBC1D16	-1.03702790919818	0.48733	0.108691	1.39297e-22	1.69307e-21
FSCN1	-1.43830744832844	0.369	0.460718	1.40851e-22	1.7111e-21
HIST2H2BE	0.734105507431256	1.66337	0.507068	1.42975e-22	1.73603e-21
PTPN2	-0.529725129539342	0.692687	0.608806	1.469e-22	1.78277e-21
GALNT2	-0.5348280445158	0.690241	0.54774	1.50993e-22	1.83152e-21
QTRT1	-0.568974460438941	0.674096	0.470452	1.51883e-22	1.84139e-21
CRLS1	-0.455983154971096	0.729013	0.784936	1.54206e-22	1.86861e-21
RGL3	0.947496222088307	1.92852	0.128042	1.55313e-22	1.88108e-21
RP5-1092A3.4	1.08453671065807	2.12069	0.0913094	1.58517e-22	1.91891e-21
JHDM1D-AS1	0.916464140065647	1.88748	0.151796	1.59309e-22	1.92753e-21
NNT	0.695643941129258	1.61961	0.238007	1.59634e-22	1.93048e-21
C6orf89	-0.535938605748825	0.68971	0.452144	1.62347e-22	1.96231e-21
TPMT	-0.554131935249876	0.681067	0.50139	1.63451e-22	1.97465e-21
FAM46A	-0.624345356899406	0.648714	0.525956	1.69295e-22	2.04423e-21
RDH11	-0.540088813376847	0.687729	0.597798	1.78875e-22	2.15883e-21
TRIM38	-0.637588494419355	0.642786	0.31124	1.818e-22	2.19302e-21
NDUFS8	-0.410963366038874	0.752121	2.40614	1.82041e-22	2.19483e-21
NOTCH2NL	-0.498988000946566	0.707603	0.769757	1.8248e-22	2.19901e-21
CEACAM19	-1.78396716627638	0.290384	0.0460023	1.85385e-22	2.2329e-21
SMIM11	-0.625487335130899	0.648201	0.336848	1.89865e-22	2.28571e-21
TUBE1	-0.878888023712355	0.543786	0.156199	2.06263e-22	2.48187e-21
SRP14	-0.265955946648766	0.831647	13.0073	2.12644e-22	2.55737e-21
PIGH	-0.691105815000477	0.619379	0.284705	2.218e-22	2.66615e-21
ITPRIPL2	-0.559288247533899	0.678637	0.482966	2.23429e-22	2.68439e-21
[truncated: 22,007 more rows]
