# Supplementary material for: High glucose-upregulated PD-L1 expression through RAS signaling-driven downregulation of PTRH1 leads to suppression of T cell cytotoxic function in tumor environment
Source: J Transl Med. 2023 Jul 11;21:461. doi: 10.1186/s12967-023-04302-4 (PMC10337161; doi:10.1186/s12967-023-04302-4)
Supplement: Supplementary file 16 — Additional file 16: Table S3 117 overlapping genes that PTRH1 may combine and interact with. [file 12967_2023_4302_MOESM16_ESM.xlsx]

## Sheet: allpeaks_cluster_type_ablife_ol
Overlapping peaks by Ablife, Piranha, and Cims
Chr	Start	End	Tags	Strand	Length	maxHeight	Summit	regionInfo	GeneID	Symbol	GeneType	Description
chr16	70276965	70277154	39	-	190	26	70277019	CDS:1.0;	ENSG00000090861.15	AARS	protein_coding	alanyl-tRNA synthetase
chr16	2277878	2278158	38	-	281	21	2277894	CDS:0.68;intron:0.32;	ENSG00000167972.13	ABCA3	protein_coding	ATP-binding cassette, sub-family A (ABC1), member 3
chr1	1297559	1298491	181	-	933	39	1297886	CDS:0.28;intron:0.72;	ENSG00000131584.18	ACAP3	protein_coding	ArfGAP with coiled-coil, ankyrin repeat and PH domains 3
chr1	150555178	150555616	57	+	439	35	150555511	CDS:0.31;intron:0.69;	ENSG00000143382.13	ADAMTSL4	protein_coding	ADAMTS-like 4
chr16	50309090	50309948	70	+	859	34	50309618	CDS:0.12;intron:0.88;	ENSG00000121281.12	ADCY7	protein_coding	adenylate cyclase 7
chr1	27558631	27558883	35	-	253	21	27558827	five_prime_UTR:0.71;intron:0.29;	ENSG00000126705.13	AHDC1	protein_coding	AT hook, DNA binding motif, containing 1
chr16	89316762	89317720	74	-	959	36	89316942	five_prime_UTR:0.06;CDS:0.09;intron:0.85;	ENSG00000167522.14	ANKRD11	protein_coding	ankyrin repeat domain 11
chr19	17330351	17330989	80	-	639	25	17330827	CDS:0.49;intron:0.51;	ENSG00000074855.10	ANO8	protein_coding	anoctamin 8
chr16	88809242	88810884	126	-	1643	25	88810094	three_prime_UTR:0.22;CDS:0.22;intron:0.56;	ENSG00000198931.10	APRT	protein_coding	adenine phosphoribosyltransferase
chr11	47164333	47165502	175	-	1170	44	47164616	three_prime_UTR:0.98;CDS:0.02;	ENSG00000149182.14	ARFGAP2	protein_coding	ADP-ribosylation factor GTPase activating protein 2
chr1	3471379	3473371	94	+	1993	20	3473077	CDS:0.08;intron:0.92;	ENSG00000130762.14	ARHGEF16	protein_coding	Rho guanine nucleotide exchange factor (GEF) 16
chr16	75233672	75234145	39	-	474	30	75233846	CDS:0.19;intron:0.81;	ENSG00000050820.16	BCAR1	protein_coding	breast cancer anti-estrogen resistance 1
chr7	2542119	2542510	32	-	392	18	2542190	CDS:0.24;intron:0.76;	ENSG00000106009.15	BRAT1	protein_coding	BRCA1-associated ATM activator 1
chr19	50796286	50799194	466	-	2909	60	50797843	three_prime_UTR:0.13;five_prime_UTR:0.18;CDS:0.12;intron:0.57;	ENSG00000167747.13	C19orf48	protein_coding	chromosome 19 open reading frame 48
chr16	1206103	1207691	81	+	1589	20	1207080	CDS:0.29;intron:0.71;	ENSG00000196557.10	CACNA1H	protein_coding	calcium channel, voltage-dependent, T type, alpha 1H subunit
chr11	69648739	69650823	222	+	2085	40	69648877	intron:1.0;	ENSG00000110092.3	CCND1	protein_coding	cyclin D1
chr11	836786	838976	92	-	2191	15	837895	antisense;	ENSG00000177697.17	CD151	protein_coding	CD151 molecule (Raph blood group)
chr9	5468000	5468050	86	+	51	28	5468020	three_prime_UTR:1.0;	ENSG00000381577.3	CD274	protein_coding	programmed death 1 ligand 1
chr16	89693173	89695162	291	+	1990	36	89694008	CDS:0.22;intron:0.78;	ENSG00000185324.21	CDK10	protein_coding	cyclin-dependent kinase 10
chr3	48648265	48649423	88	-	1159	21	48648420	CDS:0.43;intron:0.57;	ENSG00000008300.14	CELSR3	protein_coding	cadherin, EGF LAG seven-pass G-type receptor 3
chr22	19253937	19254170	22	-	234	17	19253992	CDS:0.91;intron:0.09;	ENSG00000070371.15	CLTCL1	protein_coding	clathrin, heavy chain-like 1
chr16	81657774	81658059	26	+	286	17	81657800	CDS:0.15;intron:0.85;	ENSG00000153815.16	CMIP	protein_coding	c-Maf inducing protein
chr17	45241179	45241466	6	-	288	6	45241319	noncoding_exon:1.0;	ENSG00000233175.2	CTD-2020K17.3	antisense	--
chr8	144513237	144513670	15	+	434	11	144513523	noncoding_exon:0.15;intron:0.85;	ENSG00000265393.1	CTD-2517M22.17	antisense	--
chr1	85582415	85583310	223	+	896	62	85582603	three_prime_UTR:0.3;CDS:0.57;intron:0.13;	ENSG00000142871.15	CYR61	protein_coding	cysteine-rich, angiogenic inducer, 61
chr19	12681661	12681861	6	+	201	6	12681714	antisense;	ENSG00000095059.15	DHPS	protein_coding	deoxyhypusine synthase
chr19	12681559	12681817	21	-	259	16	12681593	five_prime_UTR:0.2;CDS:0.8;	ENSG00000095059.15	DHPS	protein_coding	deoxyhypusine synthase
chr7	741229	741700	29	+	472	17	741346	CDS:0.25;intron:0.75;	ENSG00000164818.15	DNAAF5	protein_coding	dynein, axonemal, assembly factor 5
chr19	4697540	4697734	24	-	195	17	4697588	CDS:0.52;intron:0.48;	ENSG00000142002.16	DPP9	protein_coding	dipeptidyl-peptidase 9
chr14	101988702	101988852	36	+	151	28	101988755	CDS:1.0;	ENSG00000197102.10	DYNC1H1	protein_coding	dynein, cytoplasmic 1, heavy chain 1
chr16	67195693	67196301	30	+	609	18	67195781	CDS:0.37;intron:0.63;	ENSG00000205250.8	E2F4	protein_coding	E2F transcription factor 4, p107/p130-binding
chr16	67881264	67881883	97	+	620	27	67881378	CDS:0.59;intron:0.41;	ENSG00000038358.14	EDC4	protein_coding	enhancer of mRNA decapping 4
chr19	10115420	10116032	24	+	613	9	10115567	antisense;	ENSG00000130811.10	EIF3G	protein_coding	eukaryotic translation initiation factor 3, subunit G
chr9	127826364	127826736	17	+	373	14	127826580	antisense;	ENSG00000106991.13	ENG	protein_coding	endoglin
chr21	44959284	44960471	60	+	1188	16	44960099	CDS:0.06;intron:0.94;	ENSG00000160256.12	FAM207A	protein_coding	family with sequence similarity 207, member A
chr16	89749417	89750754	59	-	1338	21	89749787	CDS:0.13;intron:0.87;	ENSG00000187741.14	FANCA	protein_coding	Fanconi anemia, complementation group A
chr12	120131455	120132022	42	-	568	23	120131971	CDS:0.17;intron:0.83;	ENSG00000089154.10	GCN1L1	protein_coding	GCN1 general control of amino-acid synthesis 1-like 1 (yeast)
chr12	120167927	120168697	80	-	771	28	120168272	CDS:0.12;intron:0.88;	ENSG00000089154.10	GCN1L1	protein_coding	GCN1 general control of amino-acid synthesis 1-like 1 (yeast)
chr17	82055144	82056095	57	+	952	16	82055182	CDS:0.25;intron:0.75;	ENSG00000169727.12	GPS1	protein_coding	G protein pathway suppressor 1
chr19	1106180	1107456	92	+	1277	22	1106618	three_prime_UTR:0.17;CDS:0.09;intron:0.74;	ENSG00000167468.16	GPX4	protein_coding	glutathione peroxidase 4
chr19	17337808	17338352	29	+	545	16	17338254	CDS:0.46;intron:0.54;	ENSG00000130299.16	GTPBP3	protein_coding	GTP binding protein 3 (mitochondrial)
chr16	56942072	56942237	21	+	166	18	56942153	CDS:0.64;intron:0.36;	ENSG00000051108.14	HERPUD1	protein_coding	homocysteine-inducible, endoplasmic reticulum stress-inducible, ubiquitin-like domain member 1
chr6	44248629	44248826	32	+	198	29	44248690	CDS:0.75;intron:0.25;	ENSG00000096384.19	HSP90AB1	protein_coding	heat shock protein 90kDa alpha (cytosolic), class B member 1
chr12	103941378	103941547	40	+	170	29	103941410	CDS:0.82;intron:0.18;	ENSG00000166598.12	HSP90B1	protein_coding	heat shock protein 90kDa beta (Grp94), member 1
chr15	98896756	98896905	39	+	150	32	98896759	CDS:1.0;	ENSG00000140443.13	IGF1R	protein_coding	insulin-like growth factor 1 receptor
chr15	98896756	98896760	3	-	5	3	98896756	antisense;	ENSG00000140443.13	IGF1R	protein_coding	insulin-like growth factor 1 receptor
chr19	15123115	15123290	50	-	176	42	15123208	CDS:0.73;intron:0.27;	ENSG00000105135.15	ILVBL	protein_coding	ilvB (bacterial acetolactate synthase)-like
chr3	49028247	49029243	88	-	997	24	49028790	CDS:0.23;intron:0.77;	ENSG00000178035.11	IMPDH2	protein_coding	IMP (inosine 5'-monophosphate) dehydrogenase 2
chr13	109783802	109784168	5	+	367	4	109783881	antisense;	ENSG00000185950.8	IRS2	protein_coding	insulin receptor substrate 2
chr16	681706	682396	40	-	691	17	682102	three_prime_UTR:1.0;	ENSG00000161999.11	JMJD8	protein_coding	jumonji domain containing 8
chr17	41753679	41756085	306	-	2407	49	41754865	three_prime_UTR:0.35;CDS:0.06;intron:0.59;	ENSG00000173801.16	JUP	protein_coding	junction plakoglobin
chr17	42117228	42117814	86	-	587	30	42117739	CDS:0.59;intron:0.41;	ENSG00000108773.10	KAT2A	protein_coding	K(lysine) acetyltransferase 2A
chr17	42120690	42121645	67	-	956	30	42121088	five_prime_UTR:0.06;CDS:0.48;intron:0.46;	ENSG00000108773.10	KAT2A	protein_coding	K(lysine) acetyltransferase 2A
chr19	43773756	43775090	103	-	1335	29	43774530	CDS:0.32;intron:0.68;	ENSG00000104783.11	KCNN4	protein_coding	potassium channel, calcium activated intermediate/small conductance subfamily N alpha, member 4
chr19	5137137	5137338	24	+	202	14	5137261	CDS:0.38;intron:0.62;	ENSG00000127663.14	KDM4B	protein_coding	lysine (K)-specific demethylase 4B
chr1	158089717	158089964	35	+	248	24	158089735	CDS:0.41;intron:0.59;	ENSG00000183853.17	KIRREL	protein_coding	kin of IRRE like (Drosophila)
chr1	158089427	158089701	35	+	275	25	158089625	CDS:0.46;intron:0.54;	ENSG00000183853.17	KIRREL	protein_coding	kin of IRRE like (Drosophila)
chr19	10558159	10558856	36	-	698	15	10558163	CDS:0.11;intron:0.89;	ENSG00000129347.19	KRI1	protein_coding	KRI1 homolog (S. cerevisiae)
chr3	49125205	49125616	41	-	412	22	49125283	CDS:0.56;intron:0.44;	ENSG00000172037.13	LAMB2	protein_coding	laminin, beta 2 (laminin S)
chr6	165987579	165988193	122	-	615	67	165987754	noncoding_exon:0.56;intron:0.44;	ENSG00000223414.2	LINC00473	lincRNA	long intergenic non-protein coding RNA 473
chr11	65499620	65499807	25	-	188	24	65499678	antisense;	ENSG00000251562.7	MALAT1	lincRNA	metastasis associated lung adenocarcinoma transcript 1 (non-protein coding)
chr1	1626074	1627444	123	+	1371	25	1627146	CDS:0.4;intron:0.6;	ENSG00000197530.12	MIB2	protein_coding	mindbomb E3 ubiquitin protein ligase 2
chrM	10074	10401	56	+	328	41	10171	CDS:1.0;	ENSG00000198840.2	MT-ND3	protein_coding	mitochondrially encoded NADH dehydrogenase 3
chrM	10476	12263	1290	+	1788	370	10684	CDS:0.16;intron:0.84;	ENSG00000212907.2	MT-ND4L	protein_coding	mitochondrially encoded NADH dehydrogenase 4L
chrM	12274	16545	2437	+	4272	319	14912	noncoding_exon:0.01;intron:0.99;	ENSG00000210191.1	MT-TL2	Mt_tRNA	mitochondrially encoded tRNA leucine 2 (CUN)
chr17	29111396	29111716	26	-	321	20	29111444	CDS:0.5;intron:0.5;	ENSG00000196535.14	MYO18A	protein_coding	myosin XVIIIA
chr3	46995744	46996952	92	+	1209	18	46995994	CDS:0.52;intron:0.48;	ENSG00000160796.16	NBEAL2	protein_coding	neurobeachin-like 2
chr11	134159838	134160074	27	-	237	18	134159891	CDS:0.78;intron:0.22;	ENSG00000151503.12	NCAPD3	protein_coding	non-SMC condensin II complex, subunit D3
chr19	3207255	3209555	365	+	2301	69	3208852	three_prime_UTR:0.81;CDS:0.06;intron:0.13;	ENSG00000125912.10	NCLN	protein_coding	nicalin
chr11	67609359	67609768	38	+	410	23	67609462	CDS:0.45;intron:0.55;	ENSG00000167792.11	NDUFV1	protein_coding	NADH dehydrogenase (ubiquinone) flavoprotein 1, 51kDa
chr11	65443013	65446237	2379	+	3225	295	65444839	noncoding_exon:0.78;intron:0.22;	ENSG00000245532.5	NEAT1	lincRNA	nuclear paraspeckle assembly transcript 1 (non-protein coding)
chr9	124321145	124321569	31	+	425	18	124321512	CDS:0.26;intron:0.74;	ENSG00000119408.16	NEK6	protein_coding	NIMA-related kinase 6
chr10	102162110	102162374	4	-	265	4	102162227	antisense;	ENSG00000166197.16	NOLC1	protein_coding	nucleolar and coiled-body phosphoprotein 1
chr9	136502924	136504152	96	-	1229	40	136503323	CDS:0.12;intron:0.88;	ENSG00000148400.9	NOTCH1	protein_coding	notch 1
chr7	73307842	73308553	32	-	712	17	73308432	CDS:0.17;intron:0.83;	ENSG00000130305.16	NSUN5	protein_coding	NOP2/Sun domain family, member 5
chr11	62794201	62794419	21	-	219	19	62794273	CDS:0.74;intron:0.26;	ENSG00000162231.13	NXF1	protein_coding	nuclear RNA export factor 1
chr1	228340706	228340923	45	+	218	29	228340810	CDS:0.76;intron:0.24;	ENSG00000154358.19	OBSCN	protein_coding	obscurin, cytoskeletal calmodulin and titin-interacting RhoGEF
chr17	81851254	81853015	164	-	1762	39	81852530	intron:1.0;	ENSG00000185624.14	P4HB	protein_coding	prolyl 4-hydroxylase, beta polypeptide
chr17	8150173	8153421	409	-	3249	44	8150431	five_prime_UTR:0.07;CDS:0.12;intron:0.81;	ENSG00000179094.13	PER1	protein_coding	period circadian clock 1
chr1	204447061	204447578	43	-	518	19	204447456	CDS:0.28;intron:0.72;	ENSG00000133056.13	PIK3C2B	protein_coding	phosphatidylinositol-4-phosphate 3-kinase, catalytic subunit type 2 beta
chr1	20644391	20644844	39	+	454	20	20644494	CDS:0.4;intron:0.6;	ENSG00000158828.5	PINK1	protein_coding	PTEN induced putative kinase 1
chr3	127021912	127022341	44	+	430	24	127022158	CDS:0.6;intron:0.4;	ENSG00000114554.11	PLXNA1	protein_coding	plexin A1
chr3	127031980	127032599	71	+	620	39	127032454	CDS:0.34;intron:0.66;	ENSG00000114554.11	PLXNA1	protein_coding	plexin A1
chr3	127007450	127008507	64	+	1058	23	127007798	CDS:0.11;intron:0.89;	ENSG00000114554.11	PLXNA1	protein_coding	plexin A1
chr3	126987882	126990365	209	+	2484	50	126989601	CDS:0.48;intron:0.52;	ENSG00000114554.11	PLXNA1	protein_coding	plexin A1
chr3	48409863	48410380	56	-	518	26	48409977	CDS:0.5;intron:0.5;	ENSG00000164050.12	PLXNB1	protein_coding	plexin B1
chr11	65295392	65296454	58	+	1063	20	65295541	CDS:0.18;intron:0.82;	ENSG00000014138.8	POLA2	protein_coding	polymerase (DNA directed), alpha 2, accessory subunit
chr1	45518889	45519065	23	-	177	21	45518937	five_prime_UTR:0.06;CDS:0.6;intron:0.34;	ENSG00000117450.13	PRDX1	protein_coding	peroxiredoxin 1
chr16	31085577	31086970	79	-	1394	20	31085993	CDS:0.46;intron:0.54;	ENSG00000151006.7	PRSS53	protein_coding	protease, serine, 53
chr12	120210461	120211512	91	-	1052	47	120210833	three_prime_UTR:1.0;	ENSG00000089159.15	PXN	protein_coding	paxillin
chr9	133137157	133138790	101	-	1634	29	133137622	intron:1.0;	ENSG00000160271.14	RALGDS	protein_coding	ral guanine nucleotide dissociation stimulator
chr1	28537671	28538788	85	+	1118	27	28537831	three_prime_UTR:0.14;CDS:0.16;intron:0.7;	ENSG00000180198.15	RCC1	protein_coding	regulator of chromosome condensation 1
chr8	144513217	144514175	137	-	959	33	144513415	CDS:0.61;intron:0.39;	ENSG00000160957.12	RECQL4	protein_coding	RecQ protein-like 4
chr8	144513911	144515844	73	+	1934	13	144514109	antisense;	ENSG00000160957.12	RECQL4	protein_coding	RecQ protein-like 4
chr11	209257	210294	80	+	1038	19	209415	CDS:0.62;intron:0.38;	ENSG00000177963.12	RIC8A	protein_coding	RIC8 guanine nucleotide exchange factor A
chr16	30769185	30769731	78	+	547	26	30769478	CDS:0.62;intron:0.38;	ENSG00000103549.21	RNF40	protein_coding	ring finger protein 40, E3 ubiquitin protein ligase
chr1	155186926	155187953	125	-	1028	40	155187227	CDS:0.05;intron:0.95;	ENSG00000273088.1	RP11-201K10.3	protein_coding	--
chr1	155187097	155187320	5	+	224	4	155187173	antisense;	ENSG00000273088.1	RP11-201K10.3	protein_coding	--
chr17	5421295	5421466	35	+	172	25	5421328	CDS:1.0;	ENSG00000129197.14	RPAIN	protein_coding	RPA interacting protein
chr16	89560539	89562000	291	+	1462	56	89561336	five_prime_UTR:0.05;CDS:0.29;intron:0.66;	ENSG00000167526.13	RPL13	protein_coding	ribosomal protein L13
chr21	43797189	43797695	68	+	507	23	43797479	CDS:0.39;intron:0.61;	ENSG00000160214.12	RRP1	protein_coding	ribosomal RNA processing 1
chr21	43800516	43801232	60	+	717	20	43800516	CDS:0.16;intron:0.84;	ENSG00000160214.12	RRP1	protein_coding	ribosomal RNA processing 1
chr9	134433038	134434753	73	+	1716	22	134434155	CDS:0.06;intron:0.94;	ENSG00000186350.9	RXRA	protein_coding	retinoid X receptor, alpha
chr9	134430053	134432246	102	+	2194	28	134431904	CDS:0.04;intron:0.96;	ENSG00000186350.9	RXRA	protein_coding	retinoid X receptor, alpha
chr3	47420227	47420961	26	+	735	9	47420682	antisense;	ENSG00000114650.18	SCAP	protein_coding	SREBF chaperone
chr9	136446635	136447137	63	-	503	43	136446865	CDS:0.32;intron:0.68;	ENSG00000148396.18	SEC16A	protein_coding	SEC16 homolog A (S. cerevisiae)
chr7	101131874	101132276	40	+	403	22	101131877	CDS:0.49;intron:0.51;	ENSG00000106366.8	SERPINE1	protein_coding	serpin peptidase inhibitor, clade E (nexin, plasminogen activator inhibitor type 1), member 1
chr10	101032132	101032614	29	+	483	21	101032339	five_prime_UTR:0.33;CDS:0.02;intron:0.65;	ENSG00000107819.13	SFXN3	protein_coding	sideroflexin 3
chrX	153694129	153695346	177	+	1218	39	153695073	three_prime_UTR:0.11;CDS:0.54;intron:0.35;	ENSG00000130821.15	SLC6A8	protein_coding	solute carrier family 6 (neurotransmitter transporter), member 8
chr8	17563602	17563840	22	+	239	18	17563602	CDS:0.46;intron:0.54;	ENSG00000003989.16	SLC7A2	protein_coding	solute carrier family 7 (cationic amino acid transporter, y+ system), member 2
chr2	96285118	96285409	33	-	292	27	96285212	CDS:0.55;intron:0.45;	ENSG00000144028.14	SNRNP200	protein_coding	small nuclear ribonucleoprotein 200kDa (U5)
chr11	66692969	66693100	32	-	132	21	66693017	CDS:1.0;	ENSG00000173898.11	SPTBN2	protein_coding	spectrin, beta, non-erythrocytic 2
chr5	179822278	179823162	80	+	885	27	179822977	five_prime_UTR:0.59;CDS:0.06;intron:0.36;	ENSG00000161011.19	SQSTM1	protein_coding	sequestosome 1
chr17	39659406	39659835	26	+	430	19	39659461	CDS:0.22;intron:0.78;	ENSG00000131748.15	STARD3	protein_coding	StAR-related lipid transfer (START) domain containing 3
chr17	42323818	42324368	276	-	551	17	42324003	CDS:0.52;intron:0.48;	ENSG00000588969.5	STAT3	protein_coding	signal transducer and activator of transcription 3
chr19	15112228	15112731	46	+	504	24	15112345	CDS:0.45;intron:0.55;	ENSG00000105137.12	SYDE1	protein_coding	synapse defective 1, Rho GTPase, homolog 1 (C. elegans)
chr19	15112224	15112637	8	-	414	5	15112456	antisense;	ENSG00000105137.12	SYDE1	protein_coding	synapse defective 1, Rho GTPase, homolog 1 (C. elegans)
chr4	1736773	1737386	41	+	614	23	1737240	CDS:0.14;intron:0.86;	ENSG00000013810.18	TACC3	protein_coding	transforming, acidic coiled-coil containing protein 3
chr19	2790226	2790866	49	+	641	27	2790420	CDS:0.33;intron:0.67;	ENSG00000172009.14	THOP1	protein_coding	thimet oligopeptidase 1
chr17	78120982	78121329	40	-	348	26	78121049	intron:1.0;	ENSG00000141524.15	TMC6	protein_coding	transmembrane channel-like 6
chr2	217808295	217808671	30	-	377	23	217808602	CDS:0.18;intron:0.82;	ENSG00000079308.16	TNS1	protein_coding	tensin 1
chr8	144441816	144443632	127	-	1817	26	144442036	CDS:0.33;intron:0.67;	ENSG00000160949.16	TONSL	protein_coding	tonsoku-like, DNA repair protein
chr12	113276698	113278186	78	+	1489	20	113277027	CDS:0.16;intron:0.84;	ENSG00000186815.12	TPCN1	protein_coding	two pore segment channel 1
chr11	69072123	69073092	49	+	970	20	69072661	CDS:0.17;intron:0.83;	ENSG00000162341.15	TPCN2	protein_coding	two pore segment channel 2
chr2	47073368	47073992	38	+	625	21	47073739	three_prime_UTR:0.11;CDS:0.36;intron:0.53;	ENSG00000068724.15	TTC7A	protein_coding	tetratricopeptide repeat domain 7A
chr19	55663605	55664721	107	+	1117	36	55663742	CDS:0.12;intron:0.88;	ENSG00000063244.12	U2AF2	protein_coding	U2 small nuclear RNA auxiliary factor 2
chr9	33817512	33817686	3	-	175	3	33817586	intron:1.0;	ENSG00000235481.2	UBE2R2-AS1	antisense	UBE2R2 antisense RNA 1
chr12	829925	830160	25	+	236	19	830064	CDS:0.67;intron:0.33;	ENSG00000060237.16	WNK1	protein_coding	WNK lysine deficient protein kinase 1
chr16	17138354	17138582	21	-	229	16	17138375	CDS:0.78;intron:0.22;	ENSG00000103489.11	XYLT1	protein_coding	xylosyltransferase I
chr11	66288582	66289143	31	-	562	23	66288996	five_prime_UTR:0.28;CDS:0.06;intron:0.66;	ENSG00000174851.14	YIF1A	protein_coding	Yip1 interacting factor homolog A (S. cerevisiae)
